# Supplementary material for: Genetic diversity of native and cultivated Ugandan Robusta coffee (Coffea canephora Pierre ex A. Froehner): Climate influences, breeding potential and diversity conservation
Source: PLoS One. 2021 Feb 8;16(2):e0245965. doi: 10.1371/journal.pone.0245965 (PMC7870046; doi:10.1371/journal.pone.0245965)
Supplement: S1 Table — (XLSX) [file pone.0245965.s007.xlsx]

## Sheet: Genetic-data
Microsatellite genotypes for 269 C. canephora accessions sampled across Uganda and genotyped at 19 SSR loci
ID	Sample	Site	Status	R278		R336		R338		R339		SSR146		R168		R268		R301		R325		SSR196		R175		R189		SSR495		SSR497		R148		R250		R342		SSR209		SSR533
170	BD2.4	Budongo	Wild	129	131	184	184	234	234	228	234	133	141	263	265	129	129	246	248	227	227	85	85	212	214	227	233	178	178	266	266	192	192	226	234	143	145	108	108	207	230
171	BD2.5	Budongo	Wild	129	131	184	186	234	234	228	234	141	141	255	263	129	129	246	246	227	249	85	85	214	214	227	230	178	178	264	268	192	192	228	234	143	145	108	108	207	230
172	BD3.1	Budongo	Wild	125	131	180	184	232	232	228	232	141	141	257	263	129	137	246	246	227	227	85	85	212	214	227	227	176	180	276	276	192	192	228	236	143	145	100	108	207	207
173	BD3.2	Budongo	Wild	131	131	170	180	231	234	224	232	141	141	263	263	129	137	246	246	227	249	85	85	212	214	227	227	180	182	272	276	194	194	226	228	143	143	100	108	207	207
174	BD3.3	Budongo	Wild	131	131	180	180	232	234	232	232	141	141	265	265	129	129	248	248	227	227	85	85	212	214	227	239	176	176	272	276	192	194	228	228	145	147	108	108	207	207
175	BD3.4	Budongo	Wild	129	131	180	196	234	234	214	224	141	141	255	265	129	129	246	248	227	255	85	85	214	218	227	239	176	182	264	266	192	194	228	228	145	147	108	108	207	207
176	BD3.5	Budongo	Wild	125	131	170	180	232	232	232	232	141	141	255	265	129	137	246	246	227	227	85	85	218	218	227	239	176	182	266	276	194	194	222	228	143	147	100	108	207	219
177	BD4.1	Budongo	Wild	131	131	184	184	232	234	218	232	141	141	255	265	129	137	246	248	227	233	85	85	214	218	222	239	178	178	268	268	192	192	228	228	145	145	104	108	207	207
178	BD4.2	Budongo	Wild	125	131	180	184	234	236	224	224	139	141	265	265	129	137	248	248	227	227	85	85	212	214	222	227	182	182	268	276	192	194	226	226	143	143	104	110	219	219
179	BD4.3	Budongo	Wild	131	131	170	180	231	236	218	232	139	141	263	265	129	129	248	248	227	227	85	85	214	214	230	230	178	178	264	270	194	194	222	226	143	143	110	111	207	207
180	BD4.4	Budongo	Wild	129	131	180	184	231	232	218	232	141	141	265	265	129	137	246	248	227	227	85	85	218	218	222	227	178	178	264	276	192	192	222	228	143	143	100	104	219	230
181	BD4.5	Budongo	Wild	131	131	180	180	232	234	212	214	141	141	255	265	129	137	246	248	0	0	85	85	214	218	222	227	178	178	266	284	192	194	222	228	143	145	110	110	207	219
182	BD5.1	Budongo	Wild	129	131	180	184	234	234	224	228	141	141	259	263	137	137	246	246	227	249	85	85	212	212	233	239	182	182	278	278	192	192	228	228	143	143	108	108	207	207
183	BD5.2	Budongo	Wild	129	131	180	184	225	234	224	232	141	141	255	263	137	137	246	246	227	237	85	85	212	214	233	233	178	178	260	264	192	192	226	228	143	143	100	108	207	207
184	BD5.3	Budongo	Wild	125	129	180	196	231	234	232	232	141	141	255	263	129	137	246	246	249	249	85	85	212	218	233	239	178	178	260	266	192	194	226	228	143	143	100	108	207	207
185	BD5.4	Budongo	Wild	129	131	180	196	231	234	212	224	141	141	263	263	129	137	246	246	227	249	85	85	212	218	222	233	178	178	260	260	192	192	228	228	143	143	108	108	207	230
186	BD5.5	Budongo	Wild	129	131	180	180	232	234	214	232	141	141	265	265	129	137	246	246	227	227	85	85	212	214	230	233	182	182	260	278	192	192	226	228	143	143	100	100	207	207
187	BU-A03	Budongo	Wild	131	131	180	184	225	234	234	218	141	141	265	265	129	129	248	248	227	227	85	85	214	218	233	239	176	176	266	266	192	192	228	228	143	143	100	100	207	230
188	BU-A05	Budongo	Wild	131	131	170	180	225	244	244	228	141	141	265	265	129	129	246	248	227	227	85	85	212	218	239	239	176	182	276	278	192	194	228	228	143	147	100	100	219	230
189	BU-A07	Budongo	Wild	131	131	180	184	225	240	240	228	141	141	265	265	129	129	248	248	227	249	85	85	218	218	233	239	176	176	270	276	192	192	226	228	143	143	100	110	207	207
190	BU-B02	Budongo	Wild	131	131	170	184	232	232	232	212	141	141	255	265	129	137	246	248	227	233	85	85	218	218	230	230	182	182	260	268	194	194	222	228	143	147	110	110	207	207
191	BU-B03	Budongo	Wild	131	131	180	184	232	234	234	218	141	141	255	265	129	129	246	248	227	227	85	85	212	214	230	230	182	182	266	266	194	194	228	228	143	143	100	100	219	219
192	BU-B04	Budongo	Wild	131	131	180	184	232	234	234	218	141	141	251	265	129	129	246	246	227	249	85	85	212	218	230	230	178	178	266	266	192	194	226	226	143	143	100	104	207	230
193	BU-C02	Budongo	Wild	131	131	170	184	225	234	234	212	141	141	251	255	129	129	246	246	227	249	85	85	212	218	233	233	176	176	264	266	192	192	228	228	143	147	100	108	219	230
194	BU-C03	Budongo	Wild	131	131	184	184	225	234	234	214	139	141	255	255	129	137	246	246	249	249	85	85	218	218	230	233	178	178	264	276	192	194	228	228	143	145	104	104	207	230
195	BU-C05	Budongo	Wild	131	133	184	196	234	234	234	214	141	141	259	265	129	129	246	248	227	227	76	85	212	218	230	233	178	178	264	266	192	192	226	228	143	143	100	110	207	219
196	BU-C06	Budongo	Wild	131	131	170	180	232	232	232	232	141	141	251	255	129	129	248	248	249	249	85	85	214	216	227	230	176	176	264	266	192	194	226	226	143	143	100	110	207	219
197	BU-C07	Budongo	Wild	131	131	170	184	225	234	234	228	141	141	251	255	129	129	246	248	249	249	85	85	212	218	227	233	178	178	264	266	192	194	226	228	143	147	100	104	207	207
198	BU-D01	Budongo	Wild	129	131	184	184	232	232	232	218	139	141	255	263	129	137	246	246	227	227	85	85	212	214	230	230	178	178	276	276	194	194	226	228	143	143	100	108	207	219
199	BU-D04	Budongo	Wild	125	131	170	180	232	234	234	214	139	141	255	265	129	137	246	248	227	249	85	85	214	218	222	239	182	182	260	264	192	194	226	228	143	143	108	110	207	219
200	BU-D05	Budongo	Wild	131	131	184	196	232	234	234	228	141	141	265	265	129	137	246	248	227	227	85	85	214	218	227	230	178	178	264	268	194	194	228	228	143	143	106	108	207	230
201	BU-D06	Budongo	Wild	125	131	184	184	232	232	232	214	141	141	255	265	129	137	248	248	227	227	85	85	218	218	222	227	178	178	264	264	192	194	228	228	143	143	108	110	219	230
202	BU-D07	Budongo	Wild	125	129	184	184	232	232	232	232	139	141	265	265	137	137	246	248	227	227	85	85	214	218	222	222	182	182	266	266	192	194	226	228	143	143	100	108	207	207
203	BU-D08	Budongo	Wild	131	131	180	180	232	234	234	214	141	141	265	265	129	137	246	246	227	227	85	85	212	214	222	222	182	182	276	284	192	194	226	226	143	143	108	110	207	230
204	BU-D09	Budongo	Wild	131	131	184	184	225	225	225	212	139	141	263	265	129	137	246	248	227	233	85	85	218	218	227	230	178	178	264	276	192	194	226	228	143	143	106	106	207	219
205	BU-D10	Budongo	Wild	125	131	180	184	234	236	236	224	139	141	265	265	129	137	246	248	227	227	85	85	212	214	222	227	182	182	268	276	192	194	226	226	143	143	104	108	219	230
206	BU-D12	Budongo	Wild	131	131	184	196	232	234	234	214	139	141	265	265	129	137	246	248	227	227	85	85	212	212	222	222	182	182	268	276	192	194	222	226	143	143	106	108	207	230
207	BU-D13	Budongo	Wild	125	131	184	184	225	231	231	212	139	141	255	255	129	137	246	246	227	227	85	85	214	218	230	230	182	182	264	266	192	194	222	228	147	147	100	108	219	230
208	BU-D15	Budongo	Wild	131	131	184	184	231	234	234	214	141	141	263	265	129	129	246	248	233	249	85	85	214	218	222	230	178	178	268	276	194	194	222	226	143	147	100	100	207	219
209	BU-E02	Budongo	Wild	125	131	180	184	232	234	234	224	141	141	255	265	129	137	246	248	249	249	76	85	212	218	222	227	176	182	260	268	192	192	226	228	143	147	100	100	207	230
210	BU-E03	Budongo	Wild	131	131	180	198	232	232	232	212	141	141	255	265	129	137	246	248	227	249	85	85	216	218	222	230	176	182	264	270	192	194	228	228	143	143	100	110	207	207
211	BU-E04	Budongo	Wild	127	131	180	180	232	236	236	224	141	141	255	265	129	137	246	248	227	249	85	85	216	218	227	233	182	182	268	272	192	192	226	228	143	143	100	110	207	219
212	BU-F01	Budongo	Wild	131	131	170	180	231	234	234	224	141	141	263	263	129	137	246	246	227	249	85	85	212	214	227	227	180	182	272	276	194	194	226	228	143	143	100	100	207	230
213	BU-F02	Budongo	Wild	131	131	180	180	232	234	234	222	141	141	265	265	129	129	246	246	227	255	85	85	212	214	222	239	182	182	266	276	192	194	222	222	143	143	110	110	207	219
214	BU-F07	Budongo	Wild	125	131	180	196	231	234	234	224	141	141	265	265	129	137	246	248	227	249	85	85	216	218	227	227	176	176	276	276	192	192	228	228	143	147	108	110	219	219
215	BU-F09	Budongo	Wild	131	131	170	196	232	240	240	212	141	141	263	263	129	129	246	246	249	249	85	85	212	212	222	227	182	182	260	266	192	192	228	228	143	147	106	110	207	219
216	BU-G01	Budongo	Wild	131	131	170	184	234	234	234	218	141	141	251	263	129	137	246	246	233	249	85	85	212	212	230	233	178	178	254	276	192	194	226	228	143	143	108	108	207	219
217	BU-G02	Budongo	Wild	127	131	170	196	232	232	232	224	141	141	255	265	129	137	246	246	233	249	85	85	212	212	230	230	178	178	264	276	192	194	222	228	143	143	108	114	207	207
218	BU-G04	Budongo	Wild	131	131	180	184	231	232	232	224	141	141	265	265	129	129	246	248	249	249	85	85	212	214	222	230	178	178	264	276	192	192	228	228	143	143	106	108	207	219
219	BU-G05	Budongo	Wild	127	131	170	184	232	234	234	212	141	141	263	265	129	129	248	248	247	249	85	85	212	214	227	230	182	182	260	264	192	194	222	228	143	143	104	114	230	230
220	BU-G06	Budongo	Wild	131	131	170	184	232	234	234	212	141	141	255	263	137	137	246	246	233	249	85	85	212	218	227	230	178	178	260	264	192	194	222	228	143	147	100	108	207	207
221	BU-H03	Budongo	Wild	131	131	182	182	232	232	232	214	141	141	263	265	129	137	246	246	233	233	85	85	214	214	230	233	178	178	254	270	192	194	228	228	143	143	100	100	234	234
222	BU-H08	Budongo	Wild	131	131	170	170	234	234	234	224	141	141	255	263	137	137	246	246	233	249	85	85	212	214	222	233	178	178	276	276	192	194	222	226	143	143	106	106	234	234
223	BU-I06	Budongo	Wild	129	131	184	196	231	232	232	218	141	141	263	265	129	137	246	246	237	249	85	85	214	218	222	230	178	178	260	264	192	192	228	234	143	143	100	106	234	234
147	IT1.1	Itwara	Wild	131	131	180	198	234	234	224	224	141	141	251	265	137	137	248	248	227	249	85	85	218	218	227	227	182	182	272	280	192	194	226	226	145	147	108	108	207	207
148	IT1.2	Itwara	Wild	131	131	170	196	234	234	224	226	141	141	265	265	129	137	248	248	227	249	85	85	218	218	222	227	182	182	268	270	192	194	226	226	145	145	108	110	207	207
149	IT1.3	Itwara	Wild	131	131	186	198	234	234	226	228	141	141	265	265	129	137	246	246	227	249	85	85	218	218	222	222	176	182	266	270	192	194	228	234	145	145	100	100	207	207
150	IT1.4	Itwara	Wild	131	131	180	180	232	234	224	224	141	141	265	265	129	137	248	248	227	247	85	85	218	218	222	222	182	182	270	270	194	194	226	228	145	145	100	108	207	207
151	IT1.5	Itwara	Wild	131	131	180	198	231	234	224	224	141	141	251	255	129	137	246	248	227	249	85	85	214	218	222	222	182	182	266	272	192	194	226	234	145	145	100	108	207	207
152	IT2.1	Itwara	Wild	131	131	196	198	232	234	224	226	141	143	253	265	129	137	246	246	227	249	85	85	218	218	222	222	176	182	266	270	192	194	226	226	145	145	108	108	207	207
153	IT2.2	Itwara	Wild	127	127	180	198	231	234	224	224	141	143	253	265	129	129	248	248	235	249	85	85	214	214	222	230	176	182	266	268	192	194	226	226	145	145	108	108	207	207
154	IT2.3	Itwara	Wild	127	131	170	192	232	234	224	224	141	141	253	265	129	129	246	246	227	235	85	85	214	218	222	230	182	182	264	272	192	194	228	228	145	145	108	108	207	207
155	IT3.1	Itwara	Wild	131	131	186	198	234	234	228	228	141	143	255	263	129	129	246	248	249	249	85	85	214	214	222	222	182	182	268	270	192	194	226	226	143	145	108	110	207	207
156	IT3.2	Itwara	Wild	131	131	186	198	234	234	228	228	141	141	255	255	129	129	246	248	227	249	85	85	214	216	222	222	182	182	266	270	192	194	226	226	145	145	108	110	207	207
157	IT3.3	Itwara	Wild	131	131	172	196	234	234	228	228	141	141	253	263	129	129	246	248	249	249	85	85	214	218	222	230	182	182	270	270	194	194	226	228	143	145	108	110	207	207
158	IT3.4	Itwara	Wild	127	131	186	192	234	234	224	224	143	143	255	265	129	129	246	246	227	249	85	85	216	216	222	222	176	176	270	272	192	194	226	226	145	145	110	110	207	207
159	IT3.5	Itwara	Wild	131	131	192	196	234	234	224	228	143	143	253	263	129	137	246	248	227	249	85	85	214	214	222	230	176	178	266	272	192	192	226	226	145	145	108	108	207	207
160	IT4.1	Itwara	Wild	131	131	170	198	231	234	224	226	141	141	255	265	129	129	246	248	235	249	85	85	214	216	222	222	176	176	266	270	192	194	226	228	145	145	100	108	207	207
161	IT4.2	Itwara	Wild	131	131	180	198	231	232	224	226	141	141	253	265	129	137	246	246	227	227	85	85	218	218	222	222	182	182	264	270	192	194	226	228	145	145	100	110	207	207
162	IT4.3	Itwara	Wild	131	131	180	198	231	234	224	224	141	143	251	253	129	129	246	246	227	249	85	85	214	218	222	222	182	182	272	280	192	192	226	226	145	147	108	110	207	207
163	IT4.4	Itwara	Wild	127	131	196	198	232	234	224	224	141	141	253	265	129	129	246	246	227	249	85	85	216	216	222	222	182	182	270	272	192	194	226	234	143	143	108	108	207	207
164	IT4.5	Itwara	Wild	131	131	192	198	232	232	224	224	141	141	265	265	129	129	246	248	227	235	85	85	214	214	222	222	182	182	264	270	192	192	228	228	145	145	108	110	207	207
165	IT5.1	Itwara	Wild	131	131	198	198	234	234	224	226	141	143	265	265	129	129	248	248	227	249	85	85	214	214	222	227	182	182	272	280	192	192	226	226	145	145	100	108	207	207
166	IT5.2	Itwara	Wild	131	131	180	192	234	234	226	226	143	143	265	265	129	137	246	248	227	249	85	85	218	218	222	222	182	182	270	272	192	192	226	234	145	145	100	108	207	207
167	IT5.3	Itwara	Wild	131	131	180	192	234	234	224	226	143	143	253	265	137	137	248	248	227	249	85	85	218	218	222	227	176	176	264	280	192	192	228	234	145	145	100	100	207	207
168	IT5.4	Itwara	Wild	127	131	180	180	232	234	226	226	141	143	253	265	129	137	246	248	227	235	85	85	218	218	222	222	182	182	264	266	192	192	226	226	145	145	108	108	207	207
169	IT5.5	Itwara	Wild	131	131	180	192	232	234	224	224	141	141	265	265	129	137	246	248	227	227	85	85	218	218	222	230	182	182	270	272	192	192	226	226	145	147	100	100	207	207
128	KB1.1	Kibale	Wild	131	131	180	180	231	234	224	224	141	141	253	263	129	141	246	246	227	249	85	85	214	214	227	230	182	182	268	272	192	194	226	226	143	145	108	108	207	219
129	KB1.2	Kibale	Wild	131	131	180	184	234	234	224	224	141	141	253	265	129	141	246	246	227	249	85	85	214	214	239	239	182	182	266	270	192	194	226	226	145	145	104	108	207	207
130	KB1.3	Kibale	Wild	131	131	180	180	234	234	224	224	141	141	253	263	129	129	246	246	249	249	85	85	214	214	230	239	182	182	266	272	194	194	226	226	145	145	108	108	207	207
131	KB1.4	Kibale	Wild	131	131	196	196	234	234	224	224	141	141	253	253	129	141	246	246	249	249	85	85	214	214	222	239	182	182	268	272	192	192	222	226	143	145	104	110	207	219
132	KB1.5	Kibale	Wild	131	131	180	180	234	234	224	224	141	141	253	255	129	129	246	246	249	249	85	85	214	214	239	239	182	182	266	266	192	192	222	226	143	143	108	110	207	219
133	KB2.1	Kibale	Wild	131	131	196	196	232	234	232	232	141	141	0	0	141	141	246	246	227	227	85	85	214	214	222	239	182	182	266	280	192	192	226	228	143	143	108	108	207	219
134	KB2.2	Kibale	Wild	131	131	180	180	234	234	224	224	141	141	253	253	129	141	246	246	249	249	85	85	214	214	239	239	182	182	266	270	192	192	228	228	143	143	108	108	207	219
135	KB2.3	Kibale	Wild	127	131	180	196	234	234	224	224	141	141	253	253	129	141	246	246	227	227	85	85	214	214	239	239	182	182	266	270	192	192	226	228	143	143	108	108	207	207
136	KB2.4	Kibale	Wild	127	127	180	196	231	232	224	232	141	141	253	263	129	141	246	246	227	249	85	85	214	214	239	239	182	182	266	280	192	192	226	228	143	143	104	104	219	219
137	KB2.5	Kibale	Wild	131	131	180	180	234	234	224	232	141	141	253	253	129	141	246	246	227	249	85	85	214	214	230	239	182	182	268	272	192	192	226	228	143	143	104	108	207	207
138	KB3.1	Kibale	Wild	131	131	184	198	234	234	232	232	141	141	253	265	129	129	246	246	249	249	85	85	214	214	230	230	182	182	260	262	192	192	226	226	143	147	100	108	207	207
139	KB3.2	Kibale	Wild	131	131	196	198	234	234	214	224	141	141	265	265	129	141	246	248	249	249	85	85	214	214	222	222	178	178	270	270	194	194	226	228	143	147	100	108	207	219
140	KB3.3	Kibale	Wild	131	131	196	196	234	234	224	224	141	141	259	265	129	129	246	246	249	249	76	85	214	218	222	230	182	182	268	270	192	192	228	228	143	147	100	100	207	219
141	KB3.4	Kibale	Wild	131	131	170	170	232	234	212	214	141	141	253	253	129	129	246	246	227	249	76	85	214	218	222	230	182	182	268	270	192	192	226	226	145	147	100	100	207	207
142	KB3.5	Kibale	Wild	131	131	170	184	234	234	214	224	141	141	265	265	129	129	246	246	249	249	85	85	214	214	222	222	178	178	270	280	192	192	226	226	143	147	100	100	207	207
143	KB4.1	Kibale	Wild	131	131	196	196	225	232	224	228	141	141	255	265	129	141	246	248	227	227	85	85	214	214	230	233	182	182	262	264	192	192	228	228	143	145	108	108	207	219
144	KB4.2	Kibale	Wild	131	131	180	196	234	234	224	228	141	141	255	263	129	129	246	246	227	249	85	85	214	218	230	230	182	182	272	280	192	192	228	228	143	145	108	108	207	219
145	KB4.4	Kibale	Wild	131	131	180	196	232	234	224	224	141	141	253	265	129	141	246	246	249	249	85	85	214	218	233	239	182	182	276	280	192	192	228	228	145	147	108	108	207	207
146	KB4.5	Kibale	Wild	131	131	196	196	232	234	224	224	141	141	253	265	129	129	246	246	249	249	85	85	214	214	230	230	178	178	262	280	192	192	228	228	143	147	108	108	207	219
53	KL1.1	Kalangala	Wild	127	129	186	188	225	234	222	232	151	151	259	261	129	146	246	248	227	257	85	85	214	220	219	226	176	176	262	264	192	196	228	236	143	145	100	100	234	234
54	KL1.2	Kalangala	Wild	131	133	180	182	225	234	230	230	141	151	259	265	129	129	240	248	227	249	85	85	218	220	222	222	182	182	280	280	192	192	228	236	147	147	106	110	207	234
55	KL1.3	Kalangala	Wild	125	125	180	192	234	240	214	224	141	151	259	259	129	129	246	248	227	227	85	85	214	214	222	227	176	182	264	280	192	192	228	236	143	145	100	102	234	234
56	KL1.4	Kalangala	Wild	127	131	180	182	225	225	224	232	141	141	259	265	129	129	246	246	239	239	85	85	214	218	222	233	176	176	260	262	192	192	228	228	143	143	100	100	234	234
57	KL1.5	Kalangala	Wild	127	131	174	186	223	236	232	232	141	151	257	265	129	129	246	248	227	249	85	85	212	218	222	227	176	176	262	262	192	192	226	228	143	151	100	106	234	236
58	KL2.1	Kalangala	Feral	131	131	182	186	234	236	214	232	151	151	259	265	129	129	246	248	227	249	85	85	218	218	227	233	176	176	260	280	192	192	228	236	143	145	106	108	207	207
59	KL2.2	Kalangala	Feral	131	133	184	194	223	225	224	232	141	151	251	265	129	129	246	248	227	249	85	85	214	218	233	233	180	184	280	280	192	192	228	236	143	143	100	106	207	234
60	KL2.3	Kalangala	Feral	127	131	174	180	225	234	224	230	141	151	251	259	129	129	240	246	227	227	85	85	212	212	222	226	176	182	262	270	192	194	230	234	143	143	100	104	236	236
61	KL2.4	Kalangala	Feral	127	129	186	196	225	234	224	232	151	151	251	257	129	146	246	246	227	249	85	85	214	218	219	219	176	176	266	278	192	192	228	234	143	143	100	108	207	234
62	KL2.5	Kalangala	Feral	125	127	182	194	236	240	218	226	141	151	259	259	129	146	248	248	227	227	85	85	214	218	210	219	176	176	266	270	192	192	234	248	143	143	100	100	217	234
63	KL3.1	Kalangala	Feral	125	131	180	196	225	225	232	232	141	141	251	265	129	129	246	248	249	249	85	85	218	218	233	233	182	182	270	270	192	194	228	228	147	147	104	108	207	207
64	KL3.2	Kalangala	Feral	125	131	180	186	225	225	226	226	141	151	265	265	129	129	246	246	225	249	85	85	212	214	213	233	176	182	260	262	192	192	226	228	145	147	100	104	207	207
65	KL3.3	Kalangala	Feral	125	127	184	194	225	234	214	218	141	151	265	265	129	129	246	248	227	227	85	85	218	218	219	233	176	182	270	280	192	194	228	228	143	145	100	100	207	234
66	KL3.4	Kalangala	Feral	131	131	182	196	225	236	214	234	141	141	265	265	129	129	246	246	227	249	85	85	218	218	222	239	176	182	270	280	192	192	226	228	143	147	100	106	207	234
67	KL3.5	Kalangala	Feral	125	131	180	184	225	225	232	234	141	151	261	265	129	129	246	248	249	249	85	85	218	218	233	233	182	182	262	280	192	194	228	228	143	145	100	104	207	234
68	KL4.1	Kalangala	Feral	131	131	170	182	234	234	226	234	141	151	255	265	129	129	248	248	227	245	85	85	214	220	227	233	180	182	260	280	192	192	220	228	145	151	100	104	234	234
69	KL4.2	Kalangala	Feral	127	127	180	182	225	234	226	232	141	151	251	261	129	129	246	248	227	241	85	85	216	218	222	227	176	176	260	280	192	192	236	236	143	145	100	102	207	236
70	KL4.3	Kalangala	Feral	127	131	182	196	225	234	226	232	139	141	251	257	129	129	246	248	227	227	85	85	214	220	227	233	176	182	264	270	192	192	220	228	143	151	100	110	207	234
71	KL4.5	Kalangala	Feral	131	131	184	184	225	240	228	232	141	141	259	265	129	137	246	246	227	227	85	85	214	220	222	222	176	182	262	266	192	192	228	234	143	147	108	108	207	234
72	KL5.1	Kalangala	Wild	125	131	184	186	225	236	214	232	151	151	251	257	129	129	248	248	227	227	85	85	214	218	227	230	180	180	264	278	192	192	228	234	143	143	104	108	207	236
73	KL5.2	Kalangala	Wild	127	131	180	182	225	234	224	232	141	151	171	251	129	129	246	248	227	257	85	85	214	214	210	222	176	182	262	264	192	192	228	234	143	143	100	100	207	234
74	KL5.3	Kalangala	Wild	129	131	180	190	225	234	224	232	141	151	251	257	129	129	246	246	227	241	85	85	214	218	219	222	180	180	264	270	192	192	228	236	143	145	100	108	207	207
75	KL5.4	Kalangala	Wild	127	131	182	184	225	234	224	232	141	151	257	265	137	146	246	248	227	227	85	85	214	220	222	227	176	182	264	266	192	194	228	230	143	143	100	104	207	234
76	KL5.5	Kalangala	Wild	125	131	184	194	225	225	226	232	139	151	259	265	129	129	246	246	227	249	85	85	214	220	219	233	176	180	262	268	192	192	228	234	143	143	100	108	207	234
77	KL6.1	Kalangala	Feral	127	131	184	186	225	234	222	224	151	151	257	259	129	129	248	248	227	249	85	91	212	220	219	219	176	180	266	282	192	192	228	236	143	145	100	100	207	207
78	KL6.2	Kalangala	Feral	129	131	180	184	225	225	226	232	151	151	255	265	129	129	246	248	227	249	85	85	214	218	225	233	182	182	264	266	192	192	228	248	143	143	100	110	207	236
79	KL6.3	Kalangala	Feral	131	133	174	184	225	234	226	228	151	151	251	259	137	146	246	248	227	227	85	85	212	220	219	227	176	182	262	264	192	196	234	236	147	147	104	108	207	234
80	KL6.4	Kalangala	Feral	129	131	184	196	225	240	214	232	141	141	263	265	129	129	246	246	227	249	85	85	218	220	222	230	182	182	264	276	192	192	228	228	143	143	100	100	207	207
81	KL7.1	Kalangala	Feral	125	127	182	196	225	234	226	226	141	151	257	259	129	129	246	248	227	227	85	91	214	214	222	233	176	176	260	264	192	192	230	236	145	147	100	102	234	234
82	KL7.2	Kalangala	Feral	125	127	180	196	225	236	224	226	141	149	259	265	129	129	246	246	227	227	85	85	214	218	227	233	182	182	262	266	192	192	228	236	143	145	100	108	230	236
83	KL7.3	Kalangala	Feral	127	131	180	184	225	234	218	224	149	151	257	259	129	146	248	248	225	227	85	85	212	214	227	227	176	176	264	276	190	192	234	248	143	145	102	106	207	236
84	KL8.1	Kalangala	Feral	127	127	194	196	234	240	214	218	139	141	265	265	129	129	246	246	227	249	85	85	218	218	222	227	182	182	260	280	192	192	228	236	143	145	100	108	207	234
85	KL8.2	Kalangala	Feral	131	131	180	182	225	225	224	224	141	151	257	265	129	129	248	248	227	249	85	85	214	218	210	222	176	182	266	280	192	194	228	228	143	143	106	108	207	234
86	KL8.3	Kalangala	Feral	127	131	182	182	234	234	224	232	151	151	171	265	129	129	248	248	249	249	85	85	212	218	210	227	182	182	262	266	192	196	228	228	143	143	100	108	207	207
87	KL8.4	Kalangala	Feral	125	131	174	184	234	236	218	226	141	151	257	259	129	129	246	248	227	249	85	85	214	214	210	239	180	180	260	264	192	192	226	234	143	145	100	106	207	236
88	KL8.5	Kalangala	Feral	125	125	180	182	225	240	224	232	141	151	265	265	137	137	246	246	227	249	85	85	212	218	227	233	182	182	264	280	192	194	228	234	143	147	100	108	207	207
1	KT1	Kituza	Cultivated	125	125	182	184	225	225	214	232	141	151	251	265	129	129	246	248	227	227	85	85	218	218	222	227	182	182	260	264	192	192	228	228	145	147	108	108	219	234
2	KT10	Kituza	Cultivated	125	131	174	180	234	236	218	230	141	141	259	259	129	146	246	248	227	227	85	85	214	218	219	239	180	182	260	264	192	192	234	236	143	145	100	100	207	236
3	KT11	Kituza	Cultivated	131	131	180	182	234	234	214	226	151	151	255	259	129	129	240	248	225	249	85	85	214	216	219	225	176	182	266	276	192	192	234	236	143	143	102	104	234	236
4	KT12	Kituza	Cultivated	127	129	180	184	236	240	224	226	135	141	259	265	129	129	246	246	227	249	85	85	214	218	210	239	182	182	266	270	192	192	226	236	145	145	100	110	217	234
5	KT13	Kituza	Cultivated	131	133	186	190	234	236	224	232	151	151	251	265	129	146	248	248	227	227	85	85	214	214	210	227	176	176	262	264	192	192	234	248	147	147	100	100	207	207
6	KT14	Kituza	Cultivated	131	131	186	192	234	234	224	224	133	141	259	265	129	129	246	246	227	249	85	85	214	214	219	239	174	180	270	280	192	192	228	236	145	147	108	111	207	234
7	KT15	Kituza	Cultivated	129	131	184	184	225	234	226	232	141	151	259	265	129	137	246	248	227	233	85	85	212	214	219	225	176	182	268	270	192	192	226	228	145	145	100	104	216	230
8	KT16	Kituza	Cultivated	131	133	186	194	234	236	226	234	151	151	171	171	129	129	246	246	225	257	85	85	214	214	227	227	176	176	260	264	192	192	234	236	143	147	100	102	230	234
9	KT17	Kituza	Cultivated	125	125	182	188	225	225	224	232	141	141	255	265	129	137	246	248	227	227	85	85	218	218	222	222	176	182	260	264	192	192	228	228	143	145	108	108	207	234
10	KT18	Kituza	Cultivated	125	131	182	186	225	234	214	218	141	151	259	265	129	129	246	246	227	257	85	85	214	218	219	222	180	182	264	266	192	192	228	236	147	147	104	108	207	217
11	KT19	Kituza	Cultivated	127	131	182	182	223	236	214	224	141	151	265	265	129	129	246	246	227	241	85	85	214	214	219	227	176	178	264	280	192	194	234	236	143	143	104	106	207	234
12	KT2	Kituza	Cultivated	125	129	180	194	234	234	224	226	141	151	171	265	129	129	248	248	249	249	85	85	212	218	227	239	176	176	260	266	192	192	228	234	145	145	108	110	207	230
13	KT22	Kituza	Cultivated	131	131	184	186	234	234	226	226	133	141	171	265	129	129	246	248	227	249	85	85	214	218	222	227	176	176	268	270	192	192	226	236	145	145	100	110	217	230
14	KT24	Kituza	Cultivated	125	133	182	184	225	234	232	234	141	141	251	265	129	137	246	248	227	249	85	85	214	214	222	233	176	182	262	264	192	192	228	234	143	147	100	106	230	236
15	KT26	Kituza	Cultivated	131	131	174	174	225	236	226	226	149	151	171	259	129	129	246	246	225	257	85	85	214	218	210	213	176	182	264	276	192	194	234	236	0	0	100	106	234	236
16	KT27	Kituza	Cultivated	125	131	180	196	232	234	212	224	141	151	171	257	129	129	246	248	227	249	85	85	212	218	219	233	178	182	268	274	192	192	230	236	143	145	106	108	230	234
17	KT28	Kituza	Cultivated	125	131	184	194	225	234	218	226	151	151	259	265	129	129	246	246	227	257	85	85	214	214	210	227	176	180	264	264	192	192	228	230	143	145	100	104	207	234
18	KT29	Kituza	Cultivated	125	131	174	188	225	225	224	226	141	151	255	259	129	137	246	248	225	227	85	85	218	218	219	227	176	182	264	264	192	194	228	230	143	143	100	100	207	207
19	KT3	Kituza	Cultivated	131	131	174	174	225	236	228	232	141	149	259	259	129	129	246	246	227	227	85	85	214	218	219	227	180	182	276	280	192	194	228	230	143	145	100	100	234	236
20	KT30	Kituza	Cultivated	131	138	192	194	225	234	226	232	139	151	259	259	129	129	246	248	219	227	85	85	212	218	225	227	176	180	268	276	192	196	228	234	145	145	100	106	207	234
21	KT31	Kituza	Cultivated	131	131	184	186	232	234	218	224	151	151	259	265	129	129	246	248	225	227	85	85	218	218	219	227	180	182	260	264	192	194	230	230	0	0	100	108	217	217
22	KT32	Kituza	Cultivated	127	131	184	194	234	236	212	232	141	151	259	265	129	129	246	248	227	249	85	85	214	214	222	227	180	182	262	266	194	194	228	228	143	143	100	110	207	207
23	KT33	Kituza	Cultivated	127	127	182	182	234	234	214	228	149	151	171	171	129	129	248	248	225	245	85	85	214	218	227	227	176	182	260	266	194	194	228	234	143	143	100	100	207	207
24	KT34	Kituza	Cultivated	127	127	186	192	225	234	218	226	141	151	255	257	129	129	246	248	227	227	85	85	214	214	219	230	178	178	262	280	192	194	220	222	143	147	100	102	207	207
25	KT35	Kituza	Cultivated	131	131	192	192	225	234	218	232	151	151	255	257	129	129	246	248	227	227	85	85	218	218	219	219	176	176	262	270	192	194	222	228	145	145	100	104	207	207
26	KT36	Kituza	Cultivated	127	131	182	182	225	234	214	232	141	149	265	265	129	129	246	248	249	249	85	85	218	218	222	227	182	182	260	260	192	194	228	228	143	143	108	110	217	230
27	KT4	Kituza	Cultivated	131	133	174	184	225	234	218	226	149	151	259	265	129	129	246	248	225	225	85	85	218	218	219	219	176	182	264	274	192	194	226	236	143	143	100	110	207	234
28	KT5	Kituza	Cultivated	131	131	182	184	234	234	226	234	147	151	259	259	129	129	246	246	235	249	85	85	214	214	210	227	176	180	260	266	192	192	230	234	143	147	100	100	217	236
29	KT6	Kituza	Cultivated	131	131	184	194	223	234	228	228	149	151	259	265	129	129	246	248	225	249	85	85	214	218	227	227	176	176	266	266	192	194	226	236	145	147	100	110	207	234
30	KT7	Kituza	Cultivated	131	133	174	182	234	236	224	224	151	151	259	259	129	129	246	246	225	227	85	85	214	214	225	225	176	180	260	276	192	192	234	236	145	145	100	102	234	234
31	KT8	Kituza	Cultivated	131	131	186	194	225	234	226	232	141	141	259	265	129	129	246	248	249	249	85	85	214	218	222	233	176	176	260	264	192	192	226	234	145	145	100	100	230	234
32	KT9	Kituza	Cultivated	131	131	182	194	225	225	224	226	151	151	251	251	129	129	246	248	227	257	85	85	214	220	227	227	178	178	264	264	192	192	226	228	143	145	100	108	207	207
33	KW1	Kawanda	Cultivated	125	127	180	194	234	234	224	232	141	151	171	265	129	137	246	248	227	227	85	85	214	218	219	230	180	182	264	270	192	192	226	236	143	145	102	108	207	234
34	KW10	Kawanda	Cultivated	131	133	182	192	234	236	224	228	133	151	259	261	129	129	246	246	227	227	85	85	212	214	219	219	174	176	266	280	192	192	236	236	145	145	100	111	234	236
35	KW11	Kawanda	Cultivated	131	133	184	186	232	232	218	218	141	151	257	265	129	137	246	248	249	249	85	85	212	214	219	233	178	182	264	274	192	192	230	234	143	143	100	106	234	234
36	KW12	Kawanda	Cultivated	127	127	182	182	225	234	226	232	141	151	265	265	129	129	248	248	227	249	85	85	212	214	210	222	176	178	262	262	192	196	228	228	143	143	108	110	207	217
37	KW13	Kawanda	Cultivated	131	131	194	194	225	236	232	232	149	151	259	259	129	129	246	246	225	227	85	85	218	218	213	227	180	180	264	274	192	194	234	234	143	143	102	108	234	234
38	KW14	Kawanda	Cultivated	129	131	184	186	225	234	226	232	141	157	259	265	129	137	246	246	227	233	85	85	212	212	219	219	176	182	264	270	192	192	224	228	143	145	104	118	207	216
39	KW15	Kawanda	Cultivated	127	131	182	186	225	234	214	224	149	151	171	265	129	129	248	248	225	249	85	85	214	218	227	227	180	182	260	266	192	194	228	230	143	143	100	110	207	217
40	KW16	Kawanda	Cultivated	127	127	182	184	225	234	212	228	151	151	171	265	129	129	246	248	245	249	85	85	214	214	227	227	176	182	266	280	192	194	228	234	143	143	100	110	207	234
41	KW18	Kawanda	Cultivated	127	131	174	182	234	234	214	218	141	149	259	265	129	129	246	248	227	227	85	85	214	218	233	239	180	182	264	264	192	192	226	228	143	143	106	108	234	234
42	KW19	Kawanda	Cultivated	127	131	182	186	225	234	212	224	141	151	171	257	129	129	248	248	245	249	85	85	214	218	222	227	176	182	266	280	192	194	228	230	143	143	100	106	207	234
43	KW2	Kawanda	Cultivated	125	131	182	196	225	236	228	234	141	149	251	265	129	129	246	246	227	227	85	85	212	214	219	222	176	176	264	264	192	192	228	228	145	147	106	108	207	236
44	KW20	Kawanda	Cultivated	125	127	182	184	225	234	214	224	141	151	255	265	129	129	246	246	227	249	85	85	214	218	227	233	182	182	260	266	192	192	226	228	143	145	106	110	207	207
45	KW21	Kawanda	Cultivated	125	125	182	184	225	225	214	232	141	141	265	265	129	137	246	246	227	227	85	85	218	218	222	222	182	182	260	266	192	192	228	228	143	147	104	108	207	219
46	KW3	Kawanda	Cultivated	131	131	174	194	225	234	226	232	141	149	259	259	129	129	246	246	225	227	85	85	214	218	213	219	180	182	264	276	192	194	230	236	143	143	100	100	207	234
47	KW4	Kawanda	Cultivated	125	131	174	184	234	236	218	226	141	151	257	259	129	129	246	248	227	249	85	85	214	214	210	239	180	180	260	264	192	192	226	234	143	145	100	106	207	236
48	KW5	Kawanda	Cultivated	125	131	170	188	225	234	230	232	141	151	259	261	129	129	246	248	227	233	85	85	214	218	233	233	176	182	264	266	192	194	228	236	143	147	100	108	219	234
49	KW6	Kawanda	Cultivated	129	131	180	186	240	240	226	232	133	141	171	265	129	129	246	248	227	249	85	85	214	218	227	239	176	176	266	270	192	192	228	236	143	145	110	110	207	217
50	KW7	Kawanda	Cultivated	127	131	180	186	225	234	214	230	141	151	259	265	129	146	248	248	227	249	85	85	214	218	219	227	176	182	264	270	192	192	222	236	143	145	100	104	207	207
51	KW8	Kawanda	Cultivated	129	131	174	186	234	236	226	226	151	151	171	259	129	146	246	248	227	257	85	85	214	214	210	210	176	176	264	264	192	192	234	236	145	145	100	106	207	236
52	KW9	Kawanda	Cultivated	131	133	174	186	234	234	224	234	151	151	171	259	129	129	246	246	227	257	85	85	214	214	226	226	176	180	260	280	192	192	236	236	145	147	100	106	234	234
89	MB1.1	Mabira	Wild	127	131	192	194	234	234	218	234	141	151	257	259	129	144	246	248	227	227	85	85	214	214	222	227	180	180	270	278	192	192	236	236	147	147	100	102	227	234
90	MB1.2	Mabira	Wild	125	131	174	184	223	234	224	234	151	157	261	265	129	144	248	248	227	227	85	85	214	214	210	227	176	182	264	264	192	192	226	234	145	145	100	106	234	236
91	MB1.3	Mabira	Wild	125	131	182	184	234	234	212	228	141	151	261	265	129	137	246	248	227	227	85	85	214	214	227	227	176	182	266	270	192	194	230	234	143	145	104	108	207	234
92	MB1.5	Mabira	Wild	131	131	174	182	223	223	226	226	149	151	259	259	129	129	246	246	227	227	85	85	214	214	219	230	176	176	264	280	190	192	224	236	143	147	100	100	207	236
93	MB2.1	Mabira	Wild	125	127	184	194	234	234	226	226	151	151	257	265	129	129	248	248	227	227	85	85	212	214	219	227	180	182	264	266	192	194	228	236	143	143	100	110	217	217
94	MB2.2	Mabira	Wild	127	131	180	184	234	236	212	214	141	141	251	265	137	137	246	246	227	227	85	85	218	218	219	222	182	182	266	266	192	194	228	228	143	143	100	108	207	227
95	MB2.3	Mabira	Wild	131	131	180	184	225	234	218	226	149	151	259	265	129	129	246	248	227	227	85	85	214	218	227	230	180	180	274	280	192	192	228	236	145	145	100	118	207	234
96	MB2.4	Mabira	Wild	125	125	182	184	234	236	230	232	141	151	257	265	129	129	248	248	227	233	85	85	214	218	219	239	176	182	262	280	192	192	226	248	147	147	100	110	207	207
97	MB2.5	Mabira	Wild	131	131	184	186	223	236	232	234	141	151	257	265	129	129	246	248	227	227	85	85	212	218	227	230	176	182	264	264	192	192	226	234	143	145	104	106	207	236
98	MB3.1	Mabira	Wild	125	125	184	186	225	225	214	232	141	141	265	265	129	129	248	248	249	249	85	85	214	218	230	233	182	182	260	262	194	194	228	236	143	143	104	108	207	207
99	MB3.2	Mabira	Wild	125	131	184	194	234	236	226	226	141	151	259	265	129	129	248	248	227	249	85	85	212	214	219	222	176	182	266	266	192	196	234	236	143	145	100	104	234	236
100	MB3.3	Mabira	Wild	127	129	184	186	223	236	228	232	141	151	259	265	129	129	246	246	227	249	85	85	214	218	219	233	176	176	260	264	192	194	220	230	145	145	100	108	207	234
101	MB3.4	Mabira	Wild	125	131	186	194	225	234	222	226	151	151	259	265	129	129	248	248	227	257	85	85	214	218	219	233	176	176	266	274	192	192	236	236	145	145	100	108	234	234
102	MB3.5	Mabira	Wild	125	131	170	196	225	234	224	232	149	151	171	265	129	144	246	248	225	227	85	85	214	214	219	227	176	182	266	266	192	192	230	236	143	143	100	100	207	230
103	MB4.1	Mabira	Wild	125	131	170	182	225	225	214	232	141	141	265	265	129	129	246	246	227	249	85	85	218	218	233	233	182	182	262	262	192	194	228	228	143	143	108	110	207	219
104	MB4.2	Mabira	Wild	125	127	186	186	234	234	224	224	133	151	257	265	129	146	246	248	227	227	85	91	214	214	227	227	176	176	264	264	192	192	236	248	143	145	100	100	207	234
105	MB4.3	Mabira	Wild	127	127	186	194	225	234	226	232	135	141	259	259	129	129	248	248	227	227	85	85	214	218	230	233	180	182	264	266	192	192	226	228	145	145	100	102	207	207
106	MB4.4	Mabira	Wild	131	133	184	196	236	236	226	232	139	151	259	265	129	137	246	248	227	227	85	85	214	218	225	227	176	182	264	266	192	192	236	236	147	147	108	110	207	234
107	MB4.5	Mabira	Wild	127	127	182	194	225	234	218	218	141	151	259	265	129	146	248	248	227	227	85	91	218	220	210	233	176	182	254	266	194	194	228	234	143	147	100	104	207	234
108	MB5.1	Mabira	Wild	129	131	182	182	234	234	226	230	133	133	259	259	129	144	246	248	227	241	85	91	214	214	227	227	176	176	266	274	192	194	236	240	143	145	106	108	234	234
109	MB5.2	Mabira	Wild	129	131	182	186	234	240	226	226	131	151	257	259	129	129	246	246	227	227	85	91	214	214	227	233	176	176	264	266	192	192	236	240	147	147	100	100	216	234
110	MB5.3	Mabira	Wild	127	127	186	188	234	240	228	234	149	151	259	259	129	129	248	248	227	227	85	85	214	214	219	233	176	176	264	280	192	192	236	236	145	147	100	106	234	234
111	MB5.5	Mabira	Wild	125	131	182	192	234	234	230	232	141	151	259	265	129	129	246	246	225	227	85	85	214	214	219	222	180	180	264	264	192	192	226	234	143	145	100	110	234	234
112	ML1.1	Malabigambo	Wild	125	131	174	182	234	234	218	226	141	149	257	259	129	129	248	248	227	249	85	85	214	218	233	239	180	180	264	264	192	192	226	228	143	145	106	106	234	236
113	ML2.1	Malabigambo	Wild	131	131	190	196	223	234	232	232	149	151	265	265	129	129	246	246	249	249	85	85	214	218	227	230	182	182	264	282	192	192	228	228	143	147	100	108	207	234
114	ML2.2	Malabigambo	Wild	131	131	182	184	225	234	228	232	141	141	265	265	129	146	246	248	249	249	85	85	218	218	222	222	182	182	260	260	192	192	228	228	143	143	100	104	207	207
115	ML2.3	Malabigambo	Wild	125	129	184	190	223	234	218	226	135	141	257	259	129	129	246	248	227	227	85	85	214	218	226	233	176	176	264	282	192	192	228	228	145	145	100	100	207	234
116	ML2.4	Malabigambo	Wild	125	131	182	184	234	234	218	228	141	141	255	265	129	129	246	246	227	249	85	85	218	218	222	227	176	182	270	280	192	192	228	228	147	147	100	106	207	236
117	ML3.1	Malabigambo	Wild	125	125	180	186	225	234	214	232	141	151	259	265	129	137	246	248	227	235	85	85	214	218	219	233	176	182	264	266	192	194	228	234	143	145	100	100	207	234
118	ML3.2	Malabigambo	Wild	125	131	186	194	225	225	218	232	139	141	251	251	129	129	246	246	227	227	85	85	218	218	222	227	176	176	266	280	192	192	228	230	145	145	100	100	207	207
119	ML3.3	Malabigambo	Wild	125	131	180	186	225	225	214	226	141	141	251	259	129	129	246	248	249	249	85	85	218	218	222	222	176	182	266	280	192	192	228	234	143	143	100	108	207	217
120	ML3.4	Malabigambo	Wild	131	131	180	186	225	225	218	226	141	151	171	265	129	129	246	248	227	249	85	85	214	218	210	230	182	182	262	264	192	192	228	230	143	143	100	106	207	234
121	ML3.5	Malabigambo	Wild	127	131	182	182	225	225	218	226	141	141	251	265	129	129	246	248	249	249	85	85	218	218	222	222	176	178	280	280	192	192	228	234	143	143	104	108	207	207
122	ML4.1	Malabigambo	Wild	131	131	174	178	234	236	214	226	141	151	265	265	129	129	246	248	249	249	85	91	218	220	219	222	176	182	266	266	192	192	226	234	143	143	108	110	207	219
123	ML4.2	Malabigambo	Wild	127	131	180	186	234	240	214	232	141	141	251	265	129	129	246	248	227	227	85	85	218	218	222	233	180	180	266	270	192	194	228	228	143	145	100	108	207	230
124	ML5.1	Malabigambo	Wild	125	133	180	194	225	236	226	232	141	141	265	265	129	129	246	246	227	227	85	85	218	218	222	233	176	182	254	266	192	192	228	236	143	143	100	110	207	207
125	ML6.1	Malabigambo	Wild	125	131	174	178	234	240	214	226	141	151	255	261	129	129	246	246	227	249	85	85	214	214	222	227	182	182	262	264	192	192	236	236	143	147	100	108	234	236
126	ML6.2	Malabigambo	Wild	125	125	180	190	234	240	214	226	141	141	259	265	129	129	246	248	227	249	85	85	218	218	222	233	182	182	274	280	192	192	226	230	145	145	100	104	207	217
127	ML6.3	Malabigambo	Wild	125	131	174	184	225	240	214	232	141	141	251	265	129	129	246	246	227	249	85	85	214	218	222	222	180	182	260	266	192	194	228	236	143	145	100	108	207	227
224	ZK1.1	Zoka	Wild	131	131	184	184	231	234	220	232	139	141	255	259	129	129	246	246	239	239	85	85	212	217	222	227	178	178	270	272	192	194	222	226	143	145	106	108	207	219
225	ZK1.2	Zoka	Wild	131	131	170	184	232	234	222	224	141	141	253	265	129	129	246	246	227	227	85	85	214	217	230	239	176	176	254	260	192	192	226	228	147	147	104	114	207	219
226	ZK1.3	Zoka	Wild	131	131	170	184	232	234	222	232	141	141	253	265	129	129	246	246	227	249	85	85	214	218	230	239	178	178	264	276	192	194	226	228	147	147	108	110	207	219
227	ZK1.4	Zoka	Wild	131	131	170	184	234	234	212	224	141	143	265	265	129	129	246	246	227	227	85	85	212	217	222	239	176	176	260	268	192	196	228	234	143	145	106	108	207	207
228	ZK1.5	Zoka	Wild	131	131	170	184	225	236	212	232	141	141	253	265	129	129	246	246	227	227	85	85	214	218	227	239	178	178	264	272	192	192	232	234	143	147	100	106	207	230
229	ZK2.1	Zoka	Wild	131	131	170	180	231	234	232	232	141	141	253	253	129	137	246	246	227	227	85	85	214	214	227	239	176	176	254	276	192	196	226	234	143	147	106	106	207	219
230	ZK2.2	Zoka	Wild	131	131	170	172	234	234	212	222	141	141	259	259	129	129	246	248	227	249	85	85	212	214	230	239	178	178	256	260	192	194	226	228	143	147	106	108	207	207
231	ZK2.3	Zoka	Wild	127	131	180	196	225	234	212	218	137	141	259	265	129	129	246	246	227	227	85	85	214	214	227	239	178	178	266	276	194	194	234	234	143	147	108	110	207	207
232	ZK2.4	Zoka	Wild	129	131	170	170	234	234	222	232	137	141	259	265	129	129	246	246	227	227	85	85	217	218	227	239	176	176	270	272	192	196	228	228	143	145	108	108	219	219
233	ZK2.5	Zoka	Wild	131	131	170	186	234	236	220	228	131	141	255	265	129	129	246	248	227	227	85	85	218	218	230	230	176	178	266	272	194	196	228	228	145	145	100	110	219	219
234	ZK3.1	Zoka	Wild	131	131	180	184	225	236	218	222	141	141	265	265	129	129	246	246	227	227	85	85	217	218	230	239	182	182	254	254	194	194	226	226	143	147	100	106	207	230
235	ZK3.2	Zoka	Wild	131	131	180	184	234	234	224	232	141	141	253	265	129	129	246	248	227	227	85	85	216	216	230	239	182	182	266	276	192	194	228	232	143	143	100	100	219	219
236	ZK3.3	Zoka	Wild	131	131	184	184	234	236	218	222	141	141	253	265	129	129	246	246	227	227	85	85	214	216	227	239	176	176	254	260	192	192	222	226	143	147	100	108	207	207
237	ZK3.4	Zoka	Wild	131	131	184	184	234	234	222	224	141	141	259	265	129	129	246	246	249	249	85	85	216	217	219	230	178	178	254	260	192	194	226	232	147	147	104	106	207	230
238	ZK3.5	Zoka	Wild	131	131	182	186	232	236	218	224	139	141	265	265	129	129	246	246	227	249	85	85	212	218	226	226	176	176	260	276	194	194	222	222	143	143	110	110	207	219
239	ZK4.1	Zoka	Wild	129	131	184	186	234	236	230	234	141	141	259	265	129	137	246	248	249	249	85	85	214	217	219	239	178	178	260	276	194	194	228	228	143	147	106	108	207	230
240	ZK4.3	Zoka	Wild	131	131	172	186	231	234	220	222	141	141	259	265	129	137	246	246	227	227	85	85	217	218	227	239	178	178	260	272	192	192	228	234	143	143	104	106	207	219
241	ZK4.4	Zoka	Wild	131	131	184	184	225	234	222	232	131	137	259	265	129	129	246	246	227	227	85	85	214	218	227	227	163	176	254	264	192	194	234	234	145	147	108	108	207	219
242	ZK4.5	Zoka	Wild	131	131	184	184	234	236	214	224	141	143	265	265	129	129	246	246	227	249	85	85	214	217	230	239	182	182	260	266	194	194	226	226	143	143	100	106	207	219
243	ZK5.1	Zoka	Wild	125	131	170	196	225	234	222	232	131	141	259	265	129	129	246	246	227	227	85	85	217	218	230	239	182	182	254	266	192	196	222	222	143	147	108	110	207	207
244	ZK5.3	Zoka	Wild	131	131	180	186	231	234	218	232	141	141	259	259	129	129	246	246	249	249	85	85	212	216	227	227	163	182	254	260	196	196	222	228	145	147	100	110	207	207
245	ZK5.4	Zoka	Wild	131	131	184	184	234	236	218	218	141	141	265	265	129	129	246	246	227	227	85	85	212	218	227	227	176	176	254	266	192	194	222	232	143	147	106	108	207	219
246	ZK5.5	Zoka	Wild	125	131	180	180	234	234	222	226	131	131	259	265	129	129	246	246	227	227	85	85	212	216	230	239	176	176	254	254	192	192	222	228	143	143	100	100	207	207
247	ZO-01	Zoka	Wild	127	131	170	184	225	234	234	224	141	141	253	253	129	129	246	248	227	249	85	85	212	214	226	226	178	178	254	256	192	194	228	228	143	147	106	111	217	217
248	ZO-02	Zoka	Wild	131	131	170	184	234	234	234	212	141	141	263	265	129	129	246	246	227	249	85	85	217	218	227	230	178	178	254	274	192	192	226	228	143	147	102	118	207	236
249	ZO-03	Zoka	Wild	129	131	170	184	234	236	236	222	141	141	259	265	129	137	246	246	227	227	85	85	214	214	227	239	176	176	254	266	192	192	222	226	143	143	100	114	234	234
250	ZO-04	Zoka	Wild	131	131	180	180	234	240	240	224	141	141	253	265	129	129	246	246	227	227	85	85	212	214	227	239	182	182	254	276	194	196	228	228	143	143	100	114	234	234
251	ZO-05	Zoka	Wild	125	131	180	184	232	234	234	224	141	141	265	265	129	129	246	246	227	227	85	85	217	218	222	233	176	176	270	276	192	192	226	232	143	143	100	111	217	234
252	ZO-06	Zoka	Wild	131	131	184	184	231	234	234	230	141	141	265	265	129	129	246	246	227	227	85	85	216	216	239	239	182	182	270	286	192	194	222	226	143	143	106	118	217	234
253	ZO-08	Zoka	Wild	129	131	184	186	234	236	236	230	141	141	259	265	129	137	246	248	249	249	85	85	214	217	219	239	178	178	260	276	194	194	228	228	143	147	102	102	219	219
254	ZO-09	Zoka	Wild	131	131	170	184	232	234	234	222	137	141	265	265	129	129	246	246	227	249	85	85	212	218	230	239	176	182	274	276	192	192	226	228	143	147	102	102	219	219
255	ZO-10	Zoka	Wild	129	131	170	184	231	234	234	214	131	131	259	265	129	129	246	246	227	249	85	85	212	216	227	239	182	182	260	266	192	192	226	226	143	145	102	102	219	219
256	ZO-11	Zoka	Wild	129	131	180	180	231	234	234	212	141	141	259	265	129	129	246	248	227	227	85	85	212	214	239	239	182	182	254	274	192	194	228	228	143	143	100	102	207	234
257	ZO-12	Zoka	Wild	131	131	186	196	232	234	234	222	131	137	265	265	129	129	246	246	249	249	85	85	216	218	226	226	182	182	264	278	192	192	226	232	143	143	100	121	234	234
258	ZO-13	Zoka	Wild	129	129	172	184	232	234	234	218	131	141	259	259	129	129	246	246	227	227	85	85	216	218	233	239	176	176	264	276	192	194	228	234	143	147	100	100	221	234
259	ZO-14	Zoka	Wild	131	131	184	186	225	234	234	218	141	141	259	259	129	129	246	246	227	233	85	85	212	216	227	227	178	178	254	260	192	196	226	228	143	147	106	108	234	234
260	ZO-15	Zoka	Wild	125	131	170	170	234	234	234	222	141	141	259	265	129	129	246	246	227	227	85	85	212	216	227	230	176	176	266	276	194	196	226	228	143	143	100	106	230	230
261	ZO-16	Zoka	Wild	131	131	172	180	234	234	234	214	139	141	253	259	129	137	246	246	227	227	85	85	212	217	227	230	164	176	260	276	192	194	222	228	145	145	106	106	219	234
262	ZO-18	Zoka	Wild	131	131	182	184	234	240	240	218	141	141	263	265	129	129	246	246	227	227	85	85	218	218	227	227	164	164	266	266	192	192	226	234	143	143	102	106	219	234
263	ZO-19	Zoka	Wild	127	131	170	180	232	236	236	220	141	141	259	263	129	129	246	246	227	227	85	85	218	218	230	230	176	176	254	266	194	194	226	228	145	145	100	102	217	234
264	ZO-20	Zoka	Wild	125	131	170	182	231	234	234	222	141	141	265	265	129	129	246	246	227	239	85	85	212	218	233	233	176	176	254	260	194	196	226	232	143	147	100	106	219	234
265	ZO-21	Zoka	Wild	131	133	184	184	231	234	234	218	139	141	259	259	129	137	246	246	227	227	85	85	217	217	227	239	178	178	254	260	192	192	228	234	143	147	100	100	234	236
266	ZO-22	Zoka	Wild	129	131	172	180	234	240	240	212	141	141	259	265	129	129	246	246	227	227	85	85	216	218	227	239	176	176	256	276	194	194	234	234	143	143	100	102	219	234
267	ZO-23	Zoka	Wild	131	131	172	184	234	234	234	212	137	141	265	265	129	129	246	246	227	227	85	85	212	216	227	230	176	176	254	254	194	194	228	228	143	147	106	119	219	234
268	ZO-25	Zoka	Wild	127	131	184	196	225	231	231	212	141	141	265	265	129	129	246	248	227	227	85	85	218	218	226	230	182	182	254	276	192	194	228	228	145	147	106	119	221	221
269	ZO-26	Zoka	Wild	127	131	184	184	234	234	234	224	139	141	265	265	129	129	246	246	249	249	85	85	212	218	230	230	176	182	256	276	192	196	228	232	145	147	100	104	219	219

## Sheet: Climatic-data
Environmental variables used for PCA and RDA analyses
Sample	Forest	Long	Lat	Elevation	BIO1	BIO2	BIO3	BIO4	BIO5	BIO6	BIO7	BIO8	BIO9	BIO10	BIO11	BIO12	BIO13	BIO14	BIO15	BIO16	BIO17	BIO18	BIO19	Aridity	PET
BD1-1	Budongo	31.504	1.69986	1066	230	118	80	776	312	166	146	222	237	241	220	1349	180	32	42	454	125	182	387	0.7745	1734
BD1-2	Budongo	31.5037	1.69934	1058	230	118	80	776	312	166	146	222	237	241	220	1349	180	32	42	454	125	182	387	0.7745	1734
BD1-3	Budongo	31.5039	1.69936	1060	230	118	80	776	312	166	146	222	237	241	220	1349	180	32	42	454	125	182	387	0.7745	1734
BD1-4	Budongo	31.5038	1.69979	1061	230	118	80	776	312	166	146	222	237	241	220	1349	180	32	42	454	125	182	387	0.7745	1734
BD1-5	Budongo	31.5037	1.69987	1064	230	118	80	776	312	166	146	222	237	241	220	1349	180	32	42	454	125	182	387	0.7745	1734
BD2-1	Budongo	31.4765	1.74219	1061	233	117	81	749	313	169	144	225	239	243	223	1283	169	31	43	430	116	171	367	0.7446	1735
BD2-2	Budongo	31.4772	1.744	1059	233	117	81	749	313	169	144	225	239	243	223	1283	169	31	43	430	116	171	367	0.7446	1735
BD2-3	Budongo	31.4775	1.74404	1061	233	117	81	749	313	169	144	225	239	243	223	1283	169	31	43	430	116	171	367	0.7446	1735
BD2-4	Budongo	31.4864	1.74919	1049	231	118	80	779	312	166	146	222	238	241	220	1322	174	31	42	447	120	175	382	0.765	1732
BD2-5	Budongo	31.4861	1.74906	1066	231	118	80	779	312	166	146	222	238	241	220	1322	174	31	42	447	120	175	382	0.765	1732
BD3-1	Budongo	31.5534	1.73181	1089	230	119	80	815	311	164	147	221	237	240	219	1354	179	33	42	459	128	186	394	0.7748	1741
BD3-2	Budongo	31.5462	1.72827	1100	229	119	80	810	310	163	147	220	236	239	218	1370	181	33	42	466	129	188	400	0.7818	1737
BD3-3	Budongo	31.5544	1.73232	1080	230	119	80	815	311	164	147	221	237	240	219	1354	179	33	42	459	128	186	394	0.7748	1741
BD3-4	Budongo	31.5545	1.73285	1085	230	119	80	815	311	164	147	221	237	240	219	1354	179	33	42	459	128	186	394	0.7748	1741
BD3-5	Budongo	31.5544	1.73307	1085	230	119	80	815	311	164	147	221	237	240	219	1354	179	33	42	459	128	186	394	0.7748	1741
BD4-1	Budongo	31.7188	1.92112	1074	235	120	81	831	317	169	148	225	242	246	224	1259	157	31	41	434	120	174	380	0.7141	1763
BD4-2	Budongo	31.7191	1.92121	1014	235	120	81	831	317	169	148	225	242	246	224	1259	157	31	41	434	120	174	380	0.7141	1763
BD4-3	Budongo	31.7198	1.92144	1012	235	120	81	831	317	169	148	225	242	246	224	1259	157	31	41	434	120	174	380	0.7141	1763
BD4-4	Budongo	31.7203	1.92122	1009	235	120	81	831	317	169	148	225	242	246	224	1259	157	31	41	434	120	174	380	0.7141	1763
BD4-5	Budongo	31.721	1.92102	996	235	120	81	831	317	169	148	225	242	246	224	1259	157	31	41	434	120	174	380	0.7141	1763
BD5-1	Budongo	31.4074	1.63726	1058	229	118	80	773	310	164	146	221	235	239	219	1348	180	32	43	452	123	176	378	0.7783	1728
BD5-2	Budongo	31.4075	1.63705	1075	229	118	80	773	310	164	146	221	235	239	219	1348	180	32	43	452	123	176	378	0.7783	1728
BD5-3	Budongo	31.4075	1.63737	1066	229	118	80	773	310	164	146	221	235	239	219	1348	180	32	43	452	123	176	378	0.7783	1728
BD5-4	Budongo	31.4076	1.63728	1047	229	118	80	773	310	164	146	221	235	239	219	1348	180	32	43	452	123	176	378	0.7783	1728
BD5-5	Budongo	31.4075	1.63766	1055	229	118	80	773	310	164	146	221	235	239	219	1348	180	32	43	452	123	176	378	0.7783	1728
BU-A03	Budongo	31.478	1.741	1063	230	118	81	755	310	166	144	222	236	240	220	1329	175	31	43	449	120	176	383	0.7614	1731
BU-A05	Budongo	31.4781	1.74122	1063	230	118	81	755	310	166	144	222	236	240	220	1329	175	31	43	449	120	176	383	0.7614	1731
BU-A07	Budongo	31.4779	1.74137	1048	230	118	81	755	310	166	144	222	236	240	220	1329	175	31	43	449	120	176	383	0.7614	1731
BU-B02	Budongo	31.4927	1.74881	1079	230	118	80	792	311	165	146	222	238	241	219	1330	175	31	43	450	120	176	385	0.7585	1735
BU-B03	Budongo	31.4928	1.74873	1078	230	118	80	792	311	165	146	222	238	241	219	1330	175	31	43	450	120	176	385	0.7585	1735
BU-B04	Budongo	31.4933	1.74887	1071	230	118	80	792	311	165	146	222	238	241	219	1330	175	31	43	450	120	176	385	0.7585	1735
BU-C02	Budongo	31.4872	1.76021	1092	231	118	81	770	311	167	144	222	238	241	221	1308	171	31	42	443	118	173	379	0.7547	1733
BU-C03	Budongo	31.4873	1.76057	1092	231	118	81	770	311	167	144	222	238	241	221	1308	171	31	42	443	118	173	379	0.7547	1733
BU-C05	Budongo	31.4873	1.76093	1094	231	118	81	770	311	167	144	222	238	241	221	1308	171	31	42	443	118	173	379	0.7547	1733
BU-C06	Budongo	31.4897	1.76364	1088	231	118	81	770	311	167	144	222	238	241	221	1308	171	31	42	443	118	173	379	0.7547	1733
BU-C07	Budongo	31.4898	1.7638	1088	231	118	81	770	311	167	144	222	238	241	221	1308	171	31	42	443	118	173	379	0.7547	1733
BU-D01	Budongo	31.7197	1.91784	1006	235	120	81	831	317	169	148	225	242	246	224	1259	157	31	41	434	120	174	380	0.7141	1763
BU-D04	Budongo	31.7198	1.91843	1005	235	120	81	831	317	169	148	225	242	246	224	1259	157	31	41	434	120	174	380	0.7141	1763
BU-D05	Budongo	31.7203	1.91947	1002	235	120	81	831	317	169	148	225	242	246	224	1259	157	31	41	434	120	174	380	0.7141	1763
BU-D06	Budongo	31.7203	1.91989	1001	235	120	81	831	317	169	148	225	242	246	224	1259	157	31	41	434	120	174	380	0.7141	1763
BU-D07	Budongo	31.721	1.92063	995	235	120	81	831	317	169	148	225	242	246	224	1259	157	31	41	434	120	174	380	0.7141	1763
BU-D08	Budongo	31.724	1.92082	991	235	120	81	831	317	169	148	225	242	246	224	1259	157	31	41	434	120	174	380	0.7141	1763
BU-D09	Budongo	31.7253	1.92101	987	235	119	81	775	316	170	146	226	242	245	225	1254	157	31	41	431	120	174	377	0.7112	1763
BU-D10	Budongo	31.7255	1.92104	985	235	119	81	775	316	170	146	226	242	245	225	1254	157	31	41	431	120	174	377	0.7112	1763
BU-D12	Budongo	31.7256	1.92032	988	235	119	81	775	316	170	146	226	242	245	225	1254	157	31	41	431	120	174	377	0.7112	1763
BU-D13	Budongo	31.7257	1.91925	1002	235	119	81	775	316	170	146	226	242	245	225	1254	157	31	41	431	120	174	377	0.7112	1763
BU-D15	Budongo	31.7257	1.91565	1015	234	120	81	806	316	168	148	225	241	245	224	1267	159	32	41	436	122	176	382	0.7208	1759
BU-E02	Budongo	31.5442	1.72091	1076	230	119	80	793	312	165	147	222	238	241	220	1351	179	33	42	457	128	186	392	0.7767	1738
BU-E03	Budongo	31.5442	1.72086	1077	230	119	80	793	312	165	147	222	238	241	220	1351	179	33	42	457	128	186	392	0.7767	1738
BU-E04	Budongo	31.5441	1.72089	1076	230	119	80	793	312	165	147	222	238	241	220	1351	179	33	42	457	128	186	392	0.7767	1738
BU-F01	Budongo	31.5469	1.72556	1085	229	119	80	810	310	163	147	220	236	239	218	1370	181	33	42	466	129	188	400	0.7818	1737
BU-F02	Budongo	31.5494	1.72615	1074	229	119	80	810	310	163	147	220	236	239	218	1370	181	33	42	466	129	188	400	0.7818	1737
BU-F07	Budongo	31.5566	1.73107	1084	230	119	80	815	311	164	147	221	237	240	219	1354	179	33	42	459	128	186	394	0.7748	1741
BU-F09	Budongo	31.5573	1.73594	1089	231	119	81	773	312	166	146	223	238	241	220	1343	177	33	42	455	127	185	391	0.7767	1738
BU-G01	Budongo	31.4122	1.64668	1080	229	118	80	782	310	164	146	220	235	239	218	1353	181	32	43	453	124	178	380	0.7856	1726
BU-G02	Budongo	31.412	1.6467	1078	229	118	80	782	310	164	146	220	235	239	218	1353	181	32	43	453	124	178	380	0.7856	1726
BU-G04	Budongo	31.411	1.64681	1075	229	118	80	782	310	164	146	220	235	239	218	1353	181	32	43	453	124	178	380	0.7856	1726
BU-G05	Budongo	31.4121	1.64726	1079	229	118	80	782	310	164	146	220	235	239	218	1353	181	32	43	453	124	178	380	0.7856	1726
BU-G06	Budongo	31.4126	1.64707	1084	229	118	80	782	310	164	146	220	235	239	218	1353	181	32	43	453	124	178	380	0.7856	1726
BU-H03	Budongo	31.4082	1.64358	1093	230	118	80	798	311	165	146	221	237	241	219	1338	179	32	43	446	121	175	373	0.7776	1727
BU-H08	Budongo	31.4074	1.64383	1093	230	118	80	798	311	165	146	221	237	241	219	1338	179	32	43	446	121	175	373	0.7776	1727
BU-I06	Budongo	31.4026	1.65431	1117	228	118	80	787	310	164	146	220	235	239	218	1347	180	31	43	452	121	175	379	0.7783	1728
IT1-1	Itwara	30.4343	0.820386	1481	197	119	83	423	272	130	142	194	198	203	192	1435	200	41	43	522	168	379	367	0.8968	1600
IT1-2	Itwara	30.4352	0.819917	1482	197	119	83	423	272	130	142	194	198	203	192	1435	200	41	43	522	168	379	367	0.8968	1600
IT1-3	Itwara	30.4351	0.819908	1476	197	119	83	423	272	130	142	194	198	203	192	1435	200	41	43	522	168	379	367	0.8968	1600
IT1-4	Itwara	30.4343	0.819853	1482	197	119	83	423	272	130	142	194	198	203	192	1435	200	41	43	522	168	379	367	0.8968	1600
IT1-5	Itwara	30.4343	0.819555	1483	197	119	83	423	272	130	142	194	198	203	192	1435	200	41	43	522	168	379	367	0.8968	1600
IT2-1	Itwara	30.427	0.78319	1499	196	119	83	418	272	129	143	193	198	202	191	1441	204	41	43	531	170	380	279	0.9018	1599
IT2-2	Itwara	30.4271	0.782187	1522	196	119	83	418	272	129	143	193	198	202	191	1441	204	41	43	531	170	380	279	0.9018	1599
IT2-3	Itwara	30.4277	0.781753	1514	196	119	83	418	272	129	143	193	198	202	191	1441	204	41	43	531	170	380	279	0.9018	1599
IT3-1	Itwara	30.4323	0.774932	1542	195	119	83	418	271	128	143	192	197	201	190	1447	205	41	43	534	171	383	279	0.9083	1593
IT3-2	Itwara	30.4976	0.420685	1312	209	120	85	371	283	143	140	207	211	214	205	1176	166	40	42	452	165	192	210	0.7097	1657
IT3-3	Itwara	30.4338	0.775042	1516	196	119	83	412	271	129	142	193	198	202	191	1439	203	41	43	530	170	380	279	0.8999	1599
IT3-4	Itwara	30.4341	0.77619	1476	196	119	83	412	271	129	142	193	198	202	191	1439	203	41	43	530	170	380	279	0.8999	1599
IT3-5	Itwara	30.4353	0.776299	1514	196	119	83	412	271	129	142	193	198	202	191	1439	203	41	43	530	170	380	279	0.8999	1599
IT4-1	Itwara	30.4333	0.79403	1499	195	119	83	425	271	128	143	192	197	201	190	1453	205	41	43	532	170	386	282	0.9102	1593
IT4-2	Itwara	30.4336	0.793994	1515	196	119	84	414	271	130	141	193	198	202	191	1439	202	41	43	527	170	380	281	0.9042	1598
IT4-3	Itwara	30.4337	0.793443	1504	196	119	84	414	271	130	141	193	198	202	191	1439	202	41	43	527	170	380	281	0.9042	1598
IT4-4	Itwara	30.4339	0.793516	1581	196	119	84	414	271	130	141	193	198	202	191	1439	202	41	43	527	170	380	281	0.9042	1598
IT4-5	Itwara	30.4342	0.793444	1512	196	119	84	414	271	130	141	193	198	202	191	1439	202	41	43	527	170	380	281	0.9042	1598
IT5-1	Itwara	30.4389	0.827539	1463	200	119	83	469	276	133	143	197	202	206	194	1411	195	42	42	510	169	371	283	0.8771	1612
IT5-2	Itwara	30.4391	0.827512	1483	200	119	83	469	276	133	143	197	202	206	194	1411	195	42	42	510	169	371	283	0.8771	1612
IT5-3	Itwara	30.4393	0.827322	1475	200	119	83	469	276	133	143	197	202	206	194	1411	195	42	42	510	169	371	283	0.8771	1612
IT5-4	Itwara	30.4396	0.82715	1482	200	119	83	469	276	133	143	197	202	206	194	1411	195	42	42	510	169	371	283	0.8771	1612
IT5-5	Itwara	30.4401	0.826663	1486	200	119	83	469	276	133	143	197	202	206	194	1411	195	42	42	510	169	371	283	0.8771	1612
KB1-1	Kibale	30.4444	0.519465	1398	203	120	85	416	278	137	141	200	205	209	199	1293	187	44	43	502	179	321	229	0.7932	1630
KB1-2	Kibale	30.4449	0.51932	1406	203	120	85	416	278	137	141	200	205	209	199	1293	187	44	43	502	179	321	229	0.7932	1630
KB1-3	Kibale	30.4449	0.518868	1386	203	120	85	416	278	137	141	200	205	209	199	1293	187	44	43	502	179	321	229	0.7932	1630
KB1-4	Kibale	30.4452	0.518055	1388	203	120	85	416	278	137	141	200	205	209	199	1293	187	44	43	502	179	321	229	0.7932	1630
KB1-5	Kibale	30.4455	0.516907	1368	203	120	85	416	278	137	141	200	205	209	199	1293	187	44	43	502	179	321	229	0.7932	1630
KB2-1	Kibale	30.4364	0.481492	1356	206	120	85	360	280	139	141	204	207	211	202	1254	179	44	43	485	178	313	219	0.7601	1647
KB2-2	Kibale	30.4366	0.481383	1355	206	120	85	360	280	139	141	204	207	211	202	1254	179	44	43	485	178	313	219	0.7601	1647
KB2-3	Kibale	30.4366	0.48132	1347	206	120	85	360	280	139	141	204	207	211	202	1254	179	44	43	485	178	313	219	0.7601	1647
KB2-4	Kibale	30.436	0.4816	1353	206	120	85	360	280	139	141	204	207	211	202	1254	179	44	43	485	178	313	219	0.7601	1647
KB2-5	Kibale	30.4358	0.481184	1342	206	120	85	360	280	139	141	204	207	211	202	1254	179	44	43	485	178	313	219	0.7601	1647
KB3-1	Kibale	30.4976	0.420685	1312	209	120	85	371	283	143	140	207	211	214	205	1176	166	40	42	452	165	192	210	0.7097	1657
KB3-2	Kibale	30.4982	0.421806	1307	209	120	85	371	283	143	140	207	211	214	205	1176	166	40	42	452	165	192	210	0.7097	1657
KB3-3	Kibale	30.4974	0.422411	1306	209	120	85	371	283	143	140	207	211	214	205	1176	166	40	42	452	165	192	210	0.7097	1657
KB3-4	Kibale	30.4976	0.422944	1301	209	120	85	371	283	143	140	207	211	214	205	1176	166	40	42	452	165	192	210	0.7097	1657
KB3-5	Kibale	30.4974	0.422221	1307	209	120	85	371	283	143	140	207	211	214	205	1176	166	40	42	452	165	192	210	0.7097	1657
KB4-1	Kibale	30.4621	0.5866	1482	199	119	84	364	273	132	141	197	201	204	195	1345	197	43	43	522	178	334	245	0.8343	1612
KB4-2	Kibale	30.4619	0.586835	1426	199	119	84	364	273	132	141	197	201	204	195	1345	197	43	43	522	178	334	245	0.8343	1612
KB4-3	Kibale	30.4618	0.586853	1402	199	119	84	364	273	132	141	197	201	204	195	1345	197	43	43	522	178	334	245	0.8343	1612
KB4-4	Kibale	30.4618	0.586816	1402	199	119	84	364	273	132	141	197	201	204	195	1345	197	43	43	522	178	334	245	0.8343	1612
KB4-5	Kibale	30.4612	0.587783	1401	199	119	84	364	273	132	141	197	201	204	195	1345	197	43	43	522	178	334	245	0.8343	1612
KL1-1	Kalangala	32.3012	-0.31333	1208	214	102	82	525	275	151	124	218	207	220	206	2126	328	91	45	897	296	500	342	1.3679	1549
KL1-2	Kalangala	32.3011	-0.313303	1229	214	102	82	525	275	151	124	218	207	220	206	2126	328	91	45	897	296	500	342	1.3679	1549
KL1-3	Kalangala	32.3018	-0.313077	1229	214	102	82	525	275	151	124	218	207	220	206	2126	328	91	45	897	296	500	342	1.3679	1549
KL1-4	Kalangala	32.3021	-0.312625	1223	214	102	82	525	275	151	124	218	207	220	206	2126	328	91	45	897	296	500	342	1.3679	1549
KL1-5	Kalangala	32.3022	-0.312317	1238	214	102	82	525	275	151	124	218	207	220	206	2126	328	91	45	897	296	500	342	1.3679	1549
KL2-1	Kalangala	32.3051	-0.383505	1210	211	102	82	478	272	149	123	214	205	217	204	2094	326	85	46	891	282	500	324	1.3613	1544
KL2-2	Kalangala	32.3053	-0.383496	1217	211	102	82	478	272	149	123	214	205	217	204	2094	326	85	46	891	282	500	324	1.3613	1544
KL2-3	Kalangala	32.3054	-0.383279	1226	212	103	83	505	272	149	123	215	205	217	204	2102	327	86	46	894	284	501	328	1.3636	1548
KL2-4	Kalangala	32.3052	-0.383125	1220	212	103	83	505	272	149	123	215	205	217	204	2102	327	86	46	894	284	501	328	1.3636	1548
KL2-5	Kalangala	32.3052	-0.38299	1218	212	103	83	505	272	149	123	215	205	217	204	2102	327	86	46	894	284	501	328	1.3636	1548
KL3-1	Kalangala	32.2662	-0.319389	1216	215	103	83	527	276	152	124	218	208	221	207	2057	323	86	45	872	284	478	328	1.3217	1554
KL3-2	Kalangala	32.2659	-0.3189	1154	215	103	83	527	276	152	124	218	208	221	207	2057	323	86	45	872	284	478	328	1.3217	1554
KL3-3	Kalangala	32.2659	-0.318548	1156	215	103	83	527	276	152	124	218	208	221	207	2057	323	86	45	872	284	478	328	1.3217	1554
KL3-4	Kalangala	32.2658	-0.318358	1153	215	103	83	527	276	152	124	218	208	221	207	2057	323	86	45	872	284	478	328	1.3217	1554
KL3-5	Kalangala	32.2656	-0.318367	1154	215	103	83	527	276	152	124	218	208	221	207	2057	323	86	45	872	284	478	328	1.3217	1554
KL4-1	Kalangala	32.1505	-0.28476	1216	211	105	82	526	274	146	128	213	204	217	203	1794	288	65	47	764	242	404	269	1.1539	1559
KL4-2	Kalangala	32.1503	-0.284597	1235	211	105	82	526	274	146	128	213	204	217	203	1794	288	65	47	764	242	404	269	1.1539	1559
KL4-3	Kalangala	32.15	-0.28447	1229	213	105	83	492	276	150	126	216	207	219	206	1789	289	65	47	765	241	402	269	1.1409	1568
KL4-4	Kalangala	32.1499	-0.284624	1227	213	105	83	492	276	150	126	216	207	219	206	1789	289	65	47	765	241	402	269	1.1409	1568
KL4-5	Kalangala	32.1507	-0.283539	1239	211	105	82	526	274	146	128	213	204	217	203	1794	288	65	47	764	242	404	269	1.1539	1559
KL5-1	Kalangala	32.1394	-0.276518	1153	214	105	82	521	278	150	128	217	207	220	207	1767	287	64	48	758	237	395	266	1.1254	1570
KL5-2	Kalangala	32.1399	-0.277631	1170	214	105	82	521	278	150	128	217	207	220	207	1767	287	64	48	758	237	395	266	1.1254	1570
KL5-3	Kalangala	32.1383	-0.277314	1170	214	105	82	521	278	150	128	217	207	220	207	1767	287	64	48	758	237	395	266	1.1254	1570
KL5-4	Kalangala	32.1384	-0.277395	1186	214	105	82	521	278	150	128	217	207	220	207	1767	287	64	48	758	237	395	266	1.1254	1570
KL5-5	Kalangala	32.1387	-0.277241	1176	214	105	82	521	278	150	128	217	207	220	207	1767	287	64	48	758	237	395	266	1.1254	1570
KL6-1	Kalangala	32.1056	-0.236323	1147	215	106	83	473	278	151	127	218	209	221	208	1653	269	58	48	706	225	363	245	1.0462	1580
KL6-2	Kalangala	32.1054	-0.236947	1209	215	106	83	473	278	151	127	218	209	221	208	1653	269	58	48	706	225	363	245	1.0462	1580
KL6-3	Kalangala	32.1038	-0.224916	1149	217	106	82	499	280	152	128	219	210	223	209	1622	264	57	47	692	223	354	241	1.0214	1588
KL6-4	Kalangala	32.1045	-0.229656	1151	216	106	82	489	280	152	128	219	210	222	209	1638	266	58	47	698	225	358	244	1.034	1584
KL7-1	Kalangala	32.2073	-0.314617	1175	216	104	82	506	278	152	126	218	209	222	208	1931	310	77	47	825	263	443	303	1.2395	1561
KL7-2	Kalangala	32.2071	-0.314635	1182	216	104	82	506	278	152	126	218	209	222	208	1931	310	77	47	825	263	443	303	1.2395	1561
KL7-3	Kalangala	32.2069	-0.314509	1179	216	104	82	506	278	152	126	218	209	222	208	1931	310	77	47	825	263	443	303	1.2395	1561
KL8-1	Kalangala	32.2663	-0.31767	1153	215	103	83	527	276	152	124	218	208	221	207	2057	323	86	45	872	284	478	328	1.3217	1554
KL8-2	Kalangala	32.2663	-0.3171	1153	215	103	83	527	276	152	124	218	208	221	207	2057	323	86	45	872	284	478	328	1.3217	1554
KL8-3	Kalangala	32.2669	-0.317372	1144	214	103	82	515	276	151	125	217	207	220	206	2072	324	87	45	878	286	483	330	1.3305	1552
KL8-4	Kalangala	32.2668	-0.316576	1152	217	103	83	525	278	154	124	220	210	223	209	2049	322	86	46	871	283	477	328	1.305	1567
KL8-5	Kalangala	32.2665	-0.316395	1138	216	103	82	536	278	153	125	219	209	222	208	2045	322	85	46	869	282	475	326	1.3147	1560
MB1-1	Mabira	33.0412	0.446747	1197	216	115	84	531	286	150	136	219	208	222	208	1352	193	64	32	466	245	407	245	0.8254	1650
MB1-2	Mabira	33.0412	0.447037	1206	216	115	84	531	286	150	136	219	208	222	208	1352	193	64	32	466	245	407	245	0.8254	1650
MB1-3	Mabira	33.0411	0.44662	1214	216	115	84	531	286	150	136	219	208	222	208	1352	193	64	32	466	245	407	245	0.8254	1650
MB1-4	Mabira	33.0409	0.44587	1235	216	115	84	531	286	150	136	219	208	222	208	1352	193	64	32	466	245	407	245	0.8254	1650
MB1-5	Mabira	33.0409	0.445119	1238	216	115	84	531	286	150	136	219	208	222	208	1352	193	64	32	466	245	407	245	0.8254	1650
MB2-1	Mabira	33.0427	0.421514	1182	216	115	84	527	286	150	136	219	208	221	208	1352	193	64	32	467	244	280	244	0.8165	1652
MB2-2	Mabira	33.0431	0.421587	1178	216	115	84	527	286	150	136	219	208	221	208	1352	193	64	32	467	244	280	244	0.8165	1652
MB2-3	Mabira	33.0426	0.421143	1190	216	115	84	527	286	150	136	219	208	221	208	1352	193	64	32	467	244	280	244	0.8165	1652
MB2-4	Mabira	33.0471	0.422238	1209	216	115	84	527	286	150	136	219	208	221	208	1352	193	64	32	467	244	280	244	0.8165	1652
MB2-5	Mabira	33.0442	0.421632	1209	216	115	84	527	286	150	136	219	208	221	208	1352	193	64	32	467	244	280	244	0.8165	1652
MB3-1	Mabira	33.0865	0.475309	1188	219	116	85	531	289	153	136	223	222	224	211	1325	194	60	34	461	233	401	236	0.797	1670
MB3-2	Mabira	33.086	0.475363	1174	219	116	85	531	289	153	136	223	222	224	211	1325	194	60	34	461	233	401	236	0.797	1670
MB3-3	Mabira	33.0856	0.47464	1161	219	116	85	551	289	153	136	223	211	225	211	1324	193	60	34	461	235	402	235	0.7913	1673
MB3-4	Mabira	33.0856	0.474531	1129	219	116	85	551	289	153	136	223	211	225	211	1324	193	60	34	461	235	402	235	0.7913	1673
MB3-5	Mabira	33.0854	0.474115	1177	219	116	85	551	289	153	136	223	211	225	211	1324	193	60	34	461	235	402	235	0.7913	1673
MB4-1	Mabira	32.9653	0.43542	1200	215	114	83	557	285	149	136	218	206	220	206	1377	196	67	31	474	253	286	253	0.8384	1640
MB4-2	Mabira	32.9659	0.435212	1250	215	114	83	557	285	149	136	218	206	220	206	1377	196	67	31	474	253	286	253	0.8384	1640
MB4-3	Mabira	32.9665	0.435519	1225	215	114	83	557	285	149	136	218	206	220	206	1377	196	67	31	474	253	286	253	0.8384	1640
MB4-4	Mabira	32.9667	0.435836	1225	212	114	83	574	283	147	136	216	216	218	203	1396	194	68	30	477	258	289	260	0.8546	1631
MB4-5	Mabira	32.9682	0.435972	1251	212	114	83	574	283	147	136	216	216	218	203	1396	194	68	30	477	258	289	260	0.8546	1631
MB5-1	Mabira	32.9111	0.467103	1188	217	114	83	583	288	151	137	220	208	223	208	1368	199	67	32	475	249	282	249	0.8283	1649
MB5-2	Mabira	32.9109	0.467347	1160	217	114	83	583	288	151	137	220	208	223	208	1368	199	67	32	475	249	282	249	0.8283	1649
MB5-3	Mabira	32.9108	0.467338	1138	217	114	83	583	288	151	137	220	208	223	208	1368	199	67	32	475	249	282	249	0.8283	1649
MB5-4	Mabira	32.911	0.468071	1174	217	114	83	583	288	151	137	220	208	223	208	1368	199	67	32	475	249	282	249	0.8283	1649
MB5-5	Mabira	32.9106	0.468134	1173	217	114	83	583	288	151	137	220	208	223	208	1368	199	67	32	475	249	282	249	0.8283	1649
ML1-1	Malabigambo	31.6363	-0.913725	1156	208	114	83	413	272	136	136	210	201	212	201	1296	235	26	58	602	108	486	108	0.8048	1609
ML2-1	Malabigambo	31.7402	-0.880261	1136	211	112	84	427	274	141	133	213	204	215	204	1442	259	34	57	667	136	363	136	0.8972	1606
ML2-2	Malabigambo	31.7422	-0.880189	1143	211	112	83	426	275	141	134	213	204	215	204	1455	262	34	57	674	138	367	138	0.9065	1605
ML2-3	Malabigambo	31.7422	-0.880126	1143	211	112	83	426	275	141	134	213	204	215	204	1455	262	34	57	674	138	367	138	0.9065	1605
ML2-4	Malabigambo	31.7425	-0.88008	1143	211	112	83	426	275	141	134	213	204	215	204	1455	262	34	57	674	138	367	138	0.9065	1605
ML3-1	Malabigambo	31.7569	-0.876332	1158	211	112	84	417	275	142	133	213	204	215	204	1468	264	35	57	679	140	370	140	0.9152	1604
ML3-2	Malabigambo	31.7571	-0.876648	1158	211	112	84	417	275	142	133	213	204	215	204	1468	264	35	57	679	140	370	140	0.9152	1604
ML3-3	Malabigambo	31.757	-0.876476	1141	211	112	84	417	275	142	133	213	204	215	204	1468	264	35	57	679	140	370	140	0.9152	1604
ML3-4	Malabigambo	31.7568	-0.876766	1151	211	112	84	417	275	142	133	213	204	215	204	1468	264	35	57	679	140	370	140	0.9152	1604
ML3-5	Malabigambo	31.7568	-0.876648	1155	211	112	84	417	275	142	133	213	204	215	204	1468	264	35	57	679	140	370	140	0.9152	1604
ML4-1	Malabigambo	31.6305	-0.929588	1143	208	115	84	417	272	136	136	210	201	212	201	1300	236	26	58	602	108	488	108	0.8069	1611
ML4-2	Malabigambo	31.6305	-0.930176	1160	208	115	84	417	272	136	136	210	201	212	201	1300	236	26	58	602	108	488	108	0.8069	1611
ML5-1	Malabigambo	31.5972	-0.91163	1165	207	115	83	419	272	134	138	209	200	211	200	1233	222	24	58	568	100	461	100	0.7625	1617
ML6-1	Malabigambo	31.7338	-0.896205	1140	208	112	84	421	271	139	132	210	201	212	201	1451	261	33	57	672	134	536	134	0.9102	1594
ML6-2	Malabigambo	31.7338	-0.89701	1142	208	112	84	421	271	139	132	210	201	212	201	1451	261	33	57	672	134	536	134	0.9102	1594
ML6-3	Malabigambo	31.7335	-0.897914	1144	208	112	84	421	271	139	132	210	201	212	201	1451	261	33	57	672	134	536	134	0.9102	1594
ZK1-1	Zoka	31.6576	3.13328	923	244	129	72	1241	340	161	179	230	256	261	230	1268	184	13	52	507	71	112	507	0.6784	1869
ZK1-2	Zoka	31.6575	3.1329	934	244	129	72	1241	340	161	179	230	256	261	230	1268	184	13	52	507	71	112	507	0.6784	1869
ZK1-3	Zoka	31.6574	3.1327	934	244	129	72	1241	340	161	179	230	256	261	230	1268	184	13	52	507	71	112	507	0.6784	1869
ZK1-4	Zoka	31.6575	3.13268	937	244	129	72	1241	340	161	179	230	256	261	230	1268	184	13	52	507	71	112	507	0.6784	1869
ZK1-5	Zoka	31.6573	3.13262	937	244	129	72	1241	340	161	179	230	256	261	230	1268	184	13	52	507	71	112	507	0.6784	1869
ZK2-1	Zoka	31.6566	3.13238	949	244	129	72	1241	340	161	179	230	256	261	230	1268	184	13	52	507	71	112	507	0.6784	1869
ZK2-2	Zoka	31.6566	3.13237	940	244	129	72	1241	340	161	179	230	256	261	230	1268	184	13	52	507	71	112	507	0.6784	1869
ZK2-3	Zoka	31.6562	3.13247	941	244	129	72	1241	340	161	179	230	256	261	230	1268	184	13	52	507	71	112	507	0.6784	1869
ZK2-4	Zoka	31.6561	3.13219	951	244	129	72	1241	340	161	179	230	256	261	230	1268	184	13	52	507	71	112	507	0.6784	1869
ZK2-5	Zoka	31.6563	3.13164	963	244	129	72	1241	340	161	179	230	256	261	230	1268	184	13	52	507	71	112	507	0.6784	1869
ZK3-1	Zoka	31.6548	3.1303	934	244	129	72	1241	340	161	179	230	256	261	230	1268	184	13	52	507	71	112	507	0.6784	1869
ZK3-2	Zoka	31.6549	3.13055	941	244	129	72	1241	340	161	179	230	256	261	230	1268	184	13	52	507	71	112	507	0.6784	1869
ZK3-3	Zoka	31.6545	3.1306	944	244	129	72	1241	340	161	179	230	256	261	230	1268	184	13	52	507	71	112	507	0.6784	1869
ZK3-4	Zoka	31.6546	3.13075	938	244	129	72	1241	340	161	179	230	256	261	230	1268	184	13	52	507	71	112	507	0.6784	1869
ZK3-5	Zoka	31.6543	3.12988	938	244	129	72	1241	340	161	179	230	256	261	230	1268	184	13	52	507	71	112	507	0.6784	1869
ZK4-1	Zoka	31.6527	3.12768	931	244	129	72	1241	340	161	179	230	256	261	230	1268	184	13	52	507	71	112	507	0.6784	1869
ZK4-2	Zoka	31.6522	3.12645	911	244	129	72	1241	340	161	179	230	256	261	230	1268	184	13	52	507	71	112	507	0.6784	1869
ZK4-3	Zoka	31.6517	3.12606	928	244	129	72	1241	340	161	179	230	256	261	230	1268	184	13	52	507	71	112	507	0.6784	1869
ZK4-4	Zoka	31.6519	3.12612	928	244	129	72	1241	340	161	179	230	256	261	230	1268	184	13	52	507	71	112	507	0.6784	1869
ZK4-5	Zoka	31.6517	3.12552	932	244	129	72	1241	340	161	179	230	256	261	230	1268	184	13	52	507	71	112	507	0.6784	1869
ZK5-1	Zoka	31.6507	3.12307	919	245	129	71	1252	341	161	180	230	257	262	230	1263	182	13	52	502	71	112	502	0.6777	1868
ZK5-2	Zoka	31.6508	3.1233	913	245	129	71	1252	341	161	180	230	257	262	230	1263	182	13	52	502	71	112	502	0.6777	1868
ZK5-3	Zoka	31.6508	3.12305	903	245	129	71	1252	341	161	180	230	257	262	230	1263	182	13	52	502	71	112	502	0.6777	1868
ZK5-4	Zoka	31.6507	3.12296	921	245	129	71	1252	341	161	180	230	257	262	230	1263	182	13	52	502	71	112	502	0.6777	1868
ZK5-5	Zoka	31.6504	3.12257	892	245	129	71	1252	341	161	180	230	257	262	230	1263	182	13	52	502	71	112	502	0.6777	1868
ZO-01	Zoka	31.6581	3.13043	921	244	129	72	1241	340	161	179	230	256	261	230	1268	184	13	52	507	71	112	507	0.6784	1869
ZO-02	Zoka	31.6579	3.13028	923	244	129	72	1241	340	161	179	230	256	261	230	1268	184	13	52	507	71	112	507	0.6784	1869
ZO-03	Zoka	31.6577	3.13021	925	244	129	72	1241	340	161	179	230	256	261	230	1268	184	13	52	507	71	112	507	0.6784	1869
ZO-04	Zoka	31.6575	3.13	924	244	129	72	1241	340	161	179	230	256	261	230	1268	184	13	52	507	71	112	507	0.6784	1869
ZO-05	Zoka	31.6573	3.12978	924	244	129	72	1241	340	161	179	230	256	261	230	1268	184	13	52	507	71	112	507	0.6784	1869
ZO-06	Zoka	31.6554	3.12774	923	244	129	72	1241	340	161	179	230	256	261	230	1268	184	13	52	507	71	112	507	0.6784	1869
ZO-08	Zoka	31.6534	3.12507	921	244	129	72	1241	340	161	179	230	256	261	230	1268	184	13	52	507	71	112	507	0.6784	1869
ZO-09	Zoka	31.6531	3.12445	920	245	129	71	1252	341	161	180	230	257	262	230	1263	182	13	52	502	71	112	502	0.6777	1868
ZO-10	Zoka	31.6529	3.12402	920	245	129	71	1252	341	161	180	230	257	262	230	1263	182	13	52	502	71	112	502	0.6777	1868
ZO-11	Zoka	31.6526	3.12292	919	245	129	71	1252	341	161	180	230	257	262	230	1263	182	13	52	502	71	112	502	0.6777	1868
ZO-12	Zoka	31.652	3.1221	919	245	129	71	1252	341	161	180	230	257	262	230	1263	182	13	52	502	71	112	502	0.6777	1868
ZO-13	Zoka	31.6514	3.12152	916	245	129	71	1252	341	161	180	230	257	262	230	1263	182	13	52	502	71	112	502	0.6777	1868
ZO-14	Zoka	31.651	3.12129	916	245	129	71	1252	341	161	180	230	257	262	230	1263	182	13	52	502	71	112	502	0.6777	1868
ZO-15	Zoka	31.651	3.121	916	245	129	71	1252	341	161	180	230	257	262	230	1263	182	13	52	502	71	112	502	0.6777	1868
ZO-16	Zoka	31.6512	3.12066	916	245	129	71	1252	341	161	180	230	257	262	230	1263	182	13	52	502	71	112	502	0.6777	1868
ZO-18	Zoka	31.6541	3.12548	940	244	129	72	1241	340	161	179	230	256	261	230	1268	184	13	52	507	71	112	507	0.6784	1869
ZO-19	Zoka	31.6547	3.12508	939	244	129	72	1241	340	161	179	230	256	261	230	1268	184	13	52	507	71	112	507	0.6784	1869
ZO-20	Zoka	31.6554	3.12452	936	245	129	71	1252	341	161	180	230	257	262	230	1263	182	13	52	502	71	112	502	0.6777	1868
ZO-21	Zoka	31.656	3.12372	937	245	129	71	1252	341	161	180	230	257	262	230	1263	182	13	52	502	71	112	502	0.6777	1868
ZO-22	Zoka	31.6569	3.12337	933	245	129	71	1252	341	161	180	230	257	262	230	1263	182	13	52	502	71	112	502	0.6777	1868
ZO-23	Zoka	31.6579	3.12369	931	245	129	71	1252	341	161	180	230	257	262	230	1263	182	13	52	502	71	112	502	0.6777	1868
ZO-25	Zoka	31.6587	3.124	941	244	129	72	1243	341	162	179	230	256	261	230	1268	183	13	52	505	71	112	505	0.6795	1866
ZO-26	Zoka	31.6596	3.12368	942	244	129	72	1243	341	162	179	230	256	261	230	1268	183	13	52	505	71	112	505	0.6795	1866

## Sheet: Origin of cultivated genotypes
Description of the morphological form and origin of cultivated material
Collecter's code	Study Genotype code	Morphological form	Detailed description of the origin
KW001/234/37	KW1	Nganda	open pollinated individual collected from a farm in the lake Victoria region before 1940 and conserved the ex situ plot at Kawanda
KW010/14/50	KW10	Erecta	open pollinated individual collected from a farm in the lake Victoria region before 1940 and conserved in the ex situ plot at Kawanda
KW011/227/54	KW11	Nganda	open pollinated individual collected from a farm in the lake Victoria region before 1940 and conserved in the ex situ plot at Kawanda
KW012/236s/26	KW12	Nganda	open pollinated individual collected from a farm in the lake Victoria region before 1940 and conserved in the ex situ plot at Kawanda
KW013/257s/53	KW13	Nganda	open pollinated individual collected from a farm in the lake Victoria region before 1940 and conserved in the ex situ plot at Kawanda
KW014/223s/32	KW14	Nganda	open pollinated individual collected from a farm in the lake Victoria region before 1940 and conserved in the ex situ plot at Kawanda
KW015/1s/6	KW15	Erecta	open pollinated individual collected from a farm in the lake Victoria region before 1940 and conserved in the ex situ plot at Kawanda
KW016/1s/3	KW16	Erecta	open pollinated individual collected from a farm in the lake Victoria region before 1940 and conserved in the ex situ plot at Kawanda
KW018/258s/24(0)	KW18	Nganda	open pollinated individual collected from a farm in the lake Victoria region before 1940 and conserved in the ex situ plot at Kawanda
KW019/1s/2	KW19	Erecta	open pollinated individual collected from a farm in the lake Victoria region before 1940 and conserved in the ex situ plot at Kawanda
KW002/203/32	KW2	Nganda	open pollinated individual collected from a farm in the lake Victoria region before 1940 and conserved in the ex situ plot at Kawanda
KW020/286/20	KW20	Nganda	open pollinated individual collected from a farm in the lake Victoria region before 1940 and conserved in the ex situ plot at Kawanda
KW021/ 202/63	KW21	Nganda	open pollinated individual collected from a farm in the lake Victoria region before 1940 and conserved in the ex situ plot at Kawanda
KW003/2/22	KW3	Erecta	open pollinated individual collected from a farm in the lake Victoria region before 1940 and conserved in the ex situ plot at Kawanda
KW004/UNKNOWN	KW4	undistinguishable	Not possible to describe
KW005/261s/21	KW5	Nganda	open pollinated individual collected from a farm in the lake Victoria region before 1940 and conserved in the ex situ plot at Kawanda
KW006/238/29	KW6	Nganda	open pollinated individual collected from a farm in the lake Victoria region before 1940 and conserved in the ex situ plot at Kawanda
KW007/3/71	KW7	Erecta	open pollinated individual collected from a farm in the lake Victoria region before 1940 and conserved in the ex situ plot at Kawanda
KW008/3/15	KW8	Erecta	open pollinated individual collected from a farm in the lake Victoria region before 1940 and conserved in the ex situ plot at Kawanda
KW009/228/87	KW9	Nganda	open pollinated individual collected from a farm in the lake Victoria region before 1940 and conserved in the ex situ plot at Kawanda
KT001/EU14	KT1	undistingushable	Not possible to describe
KT010/3/71/1	KT10	Erecta	Open pollinatedprogeny of erecta tree 3/71 in Kawanda collections
KT011/13/22/1	KT11	Erecta	Open pollinated progeny of erecta tree 13/22 in Kawanda collections
KT012/J72.01/10/1	KT12	undistingushable	open pollinated progeny of a tree (J72.01/10 introduced in Uganda from Indonesia- might be of congolese origin
KT013/J12.01/16/1	KT13	undistingushable	open pollinated progeny o a tree (J12.01/16) introduced in Uganda from Indonesia - might be of congolese origin
KT014/14/50/1	KT14	Erecta	open pollinated progeny of erecta tree 14/50 in Kawanda collections
KT015/202/63/2	KT15	Nganda	open pollinated progeny of nganda tree 202/63 in Kawanda collections
KT016/JB5109.4/5/1	KT16	undistingushable	oepn pollinated progeny of a tree (JB5109.4/5) introduced in Kawanda from indonesia- might be of congelese origin
KT017/EU/20	KT17	undistingushable	Not possible to describe
KT018/J24/13/20/1	KT18	undistingushable	open pollinated progeny of a tree (J24/13/20) introduced in Kawanda from indonesia- might be of congelese origin
KT019/NFCT3	KT19	undistingushable	Open pollinated progeny of tree 3 in a farmers field in Kayunga district of Uganda
KT002/J24/13/20/4	KT2	undistingushable	open pollinated progeny of a tree (J24/13/20) introduced in Uganda from Indonesia- might be of congolese origin
KT022/J24/13/59/9	KT22	undistingushable	open pollinated progeny of a tree (J24/13/59) introduced in Kawanda from indonesia- might be of congelese origin
KT024/ 203/32/2	KT24	Nganda	Open pollinated progeny of nganda tree (203/32) in Kawanda collections
KT026/3/15/1	KT26	Erecta	Open pollinated progeny of erecta tree (3/15) in Kawanda collections
KT027/3/15/3	KT27	Erecta	Open pollinated progeny of erecta tree (3/15) in Kawanda collections
KT028/234/37/7	KT28	Nganda	Open pollinated progeny of nganda tree (234/37) in Kawanda collections
KT029/2/22/12	KT29	erecta	open pollinated progeny erecta parent tree 2/22 (KW003 above)
KT003/2/22/2	KT3	Erecta	open pollinated progeny erecta parent tree 2/22 (KW003 above)
KT030/J1/14/21/1	KT30	undistingushable	open pollinated progeny of a tree (J1/14/21) introduced in Kawanda from indonesia- might be of congelese origin
KT031/J/1/1	KT31	undistingushable	Progeny of a specific cross of tree 227/61 (nganda) x tree 1s/6 (erecta) full sib
KT032/R/1/4	KT32	undistingushable	Progeny of a specific cross (parents are unknown)
KT033/Q/3/4	KT33	undistingushable	Progeny of a specific cross of tree 224/64 (nganda) x tree 1s/6 (erecta); full sib
KT034/Farmer Rukungiri/3	KT34	undistingushable	Open pollinated progeny of farmers tree 3 in Rukungir district
KT035/Farmer Rukungiri/1	KT35	undistingushable	Open pollinated progeny of farmers tree 3 in Rukungir district
KT036/245/21/5	KT36	Nganda	Open pollinated progeny of nganda tree (245/21) in Kawanda collections
KT004/286/2	KT4	Nganda	Open pollinated progeny nganda parent tree 286 from Kawanda
KT005/J94/64/1	KT5	undistingushable	Open pollinated progeny of parent tree (J94/64/1) introduced from Java/Indonesia - might be of congelese origin
KT006/2/22/3	KT6	Erecta	open pollinated progeny erecta parent tree 2/22 (KW003 above)
KT007/EU11	KT7	undistingushable	Not possible to describe
KT008/286/1	KT8	Nganda	Open pollinated progeny nganda parent tree 286 from Kawanda
KT009/227/54/2	KT9	Nganda	Open pollinated progeny of Nganda tree 227/54 from Kawanda collections
